# Supplementary material for: Ceapins block the unfolded protein response sensor ATF6α by inducing a neomorphic inter-organelle tether
Source: eLife. 2019 May 31;8:e46595. doi: 10.7554/eLife.46595 (PMC6588346; doi:10.7554/eLife.46595)
Supplement: Figure 1—source data 1. [file elife-46595-fig1-data1.txt]

	CeapinIC90_TopOverBottom	CeapinIC90_TopOverBottom	Tm_TopOverBottom	Tm_TopOverBottom
	ave_replicate1_replicate2	ave_replicate1_replicate2	ave_replicate1_replicate2	ave_replicate1_replicate2
	Mann-Whitney p-value	average of all phenotypes	Mann-Whitney p-value	average of all phenotypes
gene
A1BG	0.505565079	-0.019987131	0.055000747	-0.171680558
A1CF	0.293623694	-0.096295485	0.41114421	0.095157169
A2M	0.627714303	0.042429391	0.896711966	0.030816415
A2ML1	0.238568572	0.118325518	0.305634507	-0.175770393
A3GALT2	0.236473791	0.202992931	0.885873597	-0.22658855
A4GALT	0.086409799	0.139168966	0.36486535	-0.131048394
A4GNT	0.843165608	0.201034153	0.47828135	0.19137161
AAAS	0.59448778	0.045134058	0.571605572	0.088898209
AACS	0.09722201	0.237005335	0.833847986	0.071643759
AADAC	0.793319311	0.008407496	0.652978862	-0.049193666
AADACL2	0.928179052	-0.006337829	0.697517911	-0.067469985
AADACL3	0.847911194	0.024352399	0.37960598	-0.117751062
AADACL4	0.644190356	-0.034558665	0.876605153	0.027482481
AADAT	0.521974387	0.04654333	0.894671731	0.11238336
AAED1	0.289751268	0.138253787	0.568908852	-0.092014489
AAGAB	0.245278791	0.144152405	0.966340216	-0.291326207
AAK1	0.345169694	0.077227247	0.114665376	0.163099785
AAMDC	0.929080063	0.008211582	0.250385444	-0.126351868
AAMP	0.890742347	0.015905261	0.420008228	0.095871288
AANAT	0.664898282	0.041238202	0.889913915	0.011611724
AAR2	0.065189524	0.217575926	0.036008621	-0.25742555
AARD	0.305688385	0.167981996	0.986575924	-0.144432669
AARS	0.00013186	-0.869836197	0.030263234	-0.880626526
AARS2	0.854792561	-0.021085586	0.091982881	-0.16650185
AARSD1	0.789261936	0.018739422	0.081248111	0.195523243
AASDH	0.851350463	0.017891649	0.525777279	-0.043665071
AASDHPPT	0.38993364	-0.07192673	0.325781055	-0.146642113
AASS	0.286818545	-0.080215851	0.341250275	0.106553476
AATF	0.005491339	-0.272970177	0.60958418	-0.054687576
AATK	0.140677754	-0.128667257	0.075706773	0.212435393
ABAT	0.221948621	0.130836256	0.495941432	-0.060248679
ABCA1	0.628960105	-0.01496796	0.404327386	-0.076891244
ABCA10	0.710101954	0.031391538	0.361236819	0.098414618
ABCA12	0.048629798	0.185423376	0.296232689	0.105108258
ABCA13	0.524831005	0.059777591	0.417534804	-0.077082197
ABCA2	0.357415399	-0.09182357	0.198099773	0.19608648
ABCA3	0.319780856	0.118578898	0.248963883	0.220638974
ABCA4	0.083707248	0.149750466	0.676708522	0.072999867
ABCA5	0.00726295	-0.288136774	0.831164874	0.035526926
ABCA6	0.765041165	0.03580689	0.979423827	0.008867108
ABCA7	0.43754044	-0.064992307	0.354941562	0.094449752
ABCA8	0.160862816	0.094546849	0.47762999	0.179146045
ABCA9	0.174093748	0.153864501	0.405782413	-0.064044501
ABCB1	0.664898282	-0.022826689	0.533094644	-0.004503272
ABCB10	0.280462367	-0.093764526	0.095007492	0.290301361
ABCB11	0.668728323	-0.031924773	0.730933848	0.066338908
ABCB4	0.330134612	-0.128455704	0.81844746	0.031475894
ABCB5	0.969530349	-0.004108919	0.826831175	-0.023331229
ABCB6	0.727824846	-0.01937116	0.509641031	-0.0412767
ABCB7	0.105830856	0.131605545	0.725767476	0.029248266
ABCB8	0.653368886	0.03276268	0.080798992	-0.214569654
ABCB9	0.770404659	-0.022422281	0.334748499	-0.079814654
ABCC1	0.458013583	0.065984867	0.962972083	0.009020142
ABCC10	0.75821677	-0.060840082	0.981394706	0.040694948
ABCC11	0.016951008	0.231317672	0.008251926	0.38057154
ABCC12	0.126371352	-0.117773455	0.216361401	0.176442216
ABCC2	0.836299526	0.072636232	0.008417344	0.367894597
ABCC3	0.462813354	0.132523088	0.392323998	-0.098930673
ABCC4	0.739722191	0.01656805	0.528585561	-0.056703652
ABCC5	0.576382922	-0.042995129	0.423983563	0.111586874
ABCC6	0.499142776	-0.075626341	0.033243391	-0.255204837
ABCC8	0.550895782	-0.059829166	0.945167354	0.013703095
ABCC9	0.81777751	0.05080705	0.475500283	-0.06329075
ABCD1	0.133489724	0.139135739	0.230413666	0.14382302
ABCD2	0.300946296	0.190702742	0.575117833	-0.084723347
ABCD3	0.001013815	0.705203976	0.725122551	0.076315554
ABCD4	0.5317194	0.07711381	0.203853264	0.143560353
ABCE1	0.386341195	-0.08755722	0.37407796	0.110578065
ABCF1	0.381281854	-0.085069805	0.394707231	0.094648674
ABCF2	0.376053129	0.068507929	0.10866626	0.375382018
ABCF3	0.612848198	-0.032608964	0.026143937	0.26481222
ABCG1	0.661176585	0.032316054	0.183780394	0.183929489
ABCG2	0.117271957	-0.204836066	0.919506775	0.012271165
ABCG4	0.467027052	0.066861356	0.25040667	0.191766564
ABCG5	0.164693926	0.13760875	0.023590454	0.417144408
ABCG8	0.365181436	-0.184835254	0.981481054	-0.01504454
ABHD1	0.139969391	0.142628251	0.120510521	-0.177564699
ABHD10	0.297269922	-0.075259322	0.879732151	-0.014369122
ABHD11	0.689298996	0.030871247	0.434522931	0.097083175
ABHD12	0.622741725	0.075834823	0.610186406	0.067894133
ABHD12B	0.785102353	0.040637817	0.36078485	0.122613911
ABHD13	0.42012978	0.064060715	0.635714125	0.086687774
ABHD14A	0.576982205	0.062809799	0.711624782	0.058655206
ABHD14B	0.248591332	0.087786558	0.421000003	0.093060602
ABHD15	0.596403778	-0.042175487	0.326040071	-0.107664638
ABHD16A	0.660440937	0.032436041	0.427980819	0.111369504
ABHD16B	0.526322398	-0.071023822	0.075212955	0.207682596
ABHD17A	0.195894553	-0.115320731	0.624718247	-0.049247426
ABHD17B	0.721900475	-0.031639467	0.547582202	-0.051481287
ABHD17C	0.643255258	-0.055803909	0.733998543	-0.085431033
ABHD2	0.508374763	0.044922845	0.599387061	-0.049546642
ABHD3	0.135546661	0.161000455	0.545022807	0.106585397
ABHD4	0.976542386	0.002950313	0.18723816	-0.14190386
ABHD5	0.029136824	-0.45373216	0.795810864	-0.016893462
ABHD6	0.649666244	-0.055410815	0.947220518	0.022571418
ABHD8	0.114831399	0.194979259	0.493767877	0.162882117
ABI1	0.956251433	-0.05516343	0.502492611	-0.102752052
ABI2	0.908110917	0.051530713	0.568103545	0.088481968
ABI3	0.207992259	0.109293641	0.784555408	0.009763314
ABI3BP	0.350809012	0.077004134	0.547309773	-0.028396529
ABL1	0.247513141	-0.087053215	0.696944664	0.031202989
ABL2	0.301356643	0.092784077	0.25880368	0.23396635
ABLIM1	0.945766395	0.003034767	0.898752884	0.012133483
ABLIM2	0.217332902	-0.144382853	0.745854556	-0.027589759
ABLIM3	0.659805151	0.093959211	0.035104876	-0.217560253
ABO	0.011262437	0.335249741	0.184379513	0.21366105
ABR	0.427409427	0.075900266	0.48566266	-0.061086059
ABRA	0.996848531	0.007140813	0.936958475	0.025190096
ABRACL	0.828022503	0.005684407	0.007387481	0.407105865
ABT1	0.648403382	-0.032745831	0.362141824	-0.098564257
ABTB1	0.156711307	-0.142519399	0.296630395	-0.095512502
ABTB2	0.461210321	-0.081255769	0.323247886	0.124629717
ACAA1	0.229343039	-0.117684748	0.920561671	0.030745453
ACAA2	0.973042496	2.87E-06	0.86213173	0.029153845
ACACA	0.203588641	0.208228203	0.817779413	0.096183714
ACACB	0.091014289	-0.117025856	0.876342558	-0.006163526
ACAD10	0.501645299	-0.085976333	0.498120082	0.060335676
ACAD11	0.265535802	0.101103413	0.084759053	-0.208846971
ACAD8	0.835554244	-0.029186991	0.441632454	0.078667494
ACAD9	0.711409536	0.01330079	0.453455779	-0.092617102
ACADL	0.305895052	-0.086383412	0.567520873	0.061907831
ACADM	0.85961613	0.009582194	0.655460777	0.071372193
ACADS	0.483385167	0.061709674	0.596999014	-0.038488366
ACADSB	0.113024581	0.121759189	0.236825206	0.157976335
ACADVL	0.143538796	0.212288132	0.344750723	0.105450995
ACAN	0.16434965	0.134136979	0.315265501	0.154969713
ACAP1	0.523116074	0.122193233	0.176822728	-0.166249204
ACAP2	0.727165771	0.022076643	0.033212997	-0.224421171
ACAP3	0.284837461	0.095561684	0.682377155	0.044574849
ACAT1	0.696395791	0.053257165	0.832506186	0.020190202
ACAT2	0.708043825	0.032136736	0.681763037	0.071270113
ACBD3	0.498298338	0.104870944	0.83519027	-0.081984318
ACBD4	0.218896489	0.148786756	0.149932022	-0.174389514
ACBD5	0.370868902	0.095521896	0.913739221	0.008724046
ACBD6	0.409582555	0.06231007	0.369891612	0.148868751
ACBD7	0.828706565	-0.018190924	0.601779426	-0.019096308
ACCS	0.660440937	-0.028465966	0.643706024	-0.030910018
ACCSL	0.671167124	0.003748575	0.987342948	-0.001052629
ACD	0.105641592	0.138665938	0.741952737	-0.0737817
ACE	0.433922331	0.063652473	0.601180931	-0.043877338
ACE2	0.65478568	-0.045535	0.612597943	0.25815098
ACER1	0.517420484	-0.071580348	0.095519255	-0.226205425
ACER2	0.968843318	-0.002309242	0.62715468	-0.041667295
ACER3	0.89560063	0.037306729	0.084448962	0.207779783
ACHE	0.375579996	0.067468738	0.627764425	0.047531299
ACIN1	0.493854265	0.057625501	0.027564176	-0.245850612
ACKR2	0.607313783	0.035204058	0.492141063	0.081147506
ACKR3	0.208626944	0.109664007	0.223145112	0.240692382
ACKR4	0.78074765	-0.027717694	0.200794927	0.209262854
ACLY	0.899073242	0.035141237	0.23377261	-0.248263761
ACMSD	0.371338354	-0.055248691	0.389949513	0.09335055
ACN9	0.324930897	-0.091626998	0.847291983	0.011409414
ACO1	0.914374815	0.013808969	0.10999872	0.203363291
ACO2	0.987744739	0.027241298	0.323247886	-0.079910398
ACOT1	0.896294995	0.012826445	0.452420625	-0.095725052
ACOT11	0.27468523	0.161947841	0.271145934	-0.12552534
ACOT12	0.643486534	-0.03307756	0.67293956	0.015399655
ACOT13	0.710755638	-0.034153682	0.129821255	0.206745094
ACOT2	0.84241441	0.012394506	0.469142531	-0.083423074
ACOT4	0.085927823	-0.249632109	0.873632513	0.07125239
ACOT6	0.773762445	0.019623439	0.894671731	-0.006526564
ACOT7	0.066390968	-0.157569225	0.683639303	0.042645351
ACOT8	0.965344659	0.020541711	0.004337487	0.398467733
ACOT9	0.242524885	0.078520806	0.384756492	-0.069954588
ACOX1	0.521974387	0.065567535	0.682377155	0.056760925
ACOX2	0.58479948	0.042177681	0.427980819	0.126348031
ACOX3	0.100450411	0.14864602	0.327052467	0.135289735
ACOXL	0.065744241	0.154792183	0.460739163	0.072962894
ACP1	0.158776792	0.108591009	0.912375477	-0.010357664
ACP2	0.604597969	-0.037948195	0.444370633	0.096432174
ACP5	0.874117596	0.012220743	0.280616837	-0.115481386
ACP6	0.877907698	0.007102257	0.330886008	-0.081679634
ACPL2	0.551305255	-0.054395933	0.48834169	-0.07250213
ACPP	0.848598819	0.020551864	0.519068666	0.222607181
ACPT	0.154920777	-0.10516057	0.129603617	-0.150147952
ACR	0.150139102	0.122300687	0.33561076	0.101598722
ACRBP	0.748353808	0.019609777	0.969140017	0.013107673
ACRC	0.006031634	-0.36192676	0.257589212	-0.117181469
ACRV1	0.573988729	0.048319414	0.983538405	0.031820014
ACSBG1	0.266667862	-0.148797001	0.613805289	0.059868017
ACSBG2	0.050669469	-0.172134267	0.847291983	0.007324344
ACSF2	0.87342605	0.013008746	0.273398729	-0.101619944
ACSF3	0.188415747	0.112244582	0.566938488	-0.038446823
ACSL1	0.047636097	0.152996111	0.740653598	-0.075769241
ACSL3	0.190191159	-0.13521399	0.867540377	0.012758791
ACSL4	0.463348388	0.053395907	0.159070903	0.153880612
ACSL5	0.14186448	0.185332224	0.294249513	0.125684936
ACSL6	0.112228776	-0.148016949	0.163182398	0.200688461
ACSM1	0.5317194	-0.100092417	0.945851702	0.029883245
ACSM2A	0.322349166	0.068292131	0.778614666	0.04326539
ACSM2B	0.331007115	0.067772902	0.891952504	0.022925125
ACSM3	0.419623941	-0.065279261	0.310775174	0.100630782
ACSM4	0.736410979	0.033892696	0.513559419	0.075230789
ACSM5	0.587214665	0.052152899	0.956121438	0.005644449
ACSS1	0.81642074	0.018741064	0.503588907	-0.11020504
ACSS2	0.524259042	0.048563148	0.57043709	-0.059935691
ACSS3	0.962546208	0.019302983	0.562869831	0.06619189
ACTA1	0.122924801	0.225327473	0.147446655	0.180513164
ACTA2	0.025814012	0.211258965	0.21572316	-0.109101709
ACTB	0.524259042	-0.090644441	0.626545189	-0.027989798
ACTBL2	0.885888163	-0.013246288	0.714188979	0.090310264
ACTC1	0.468717643	0.042190643	0.252867211	-0.118205495
ACTG1	0.656629913	-0.037756179	0.002681209	-0.429454986
ACTG2	0.803487027	0.019559945	0.499757404	0.08416871
ACTL10	0.924826284	-0.034514457	0.746505496	0.093191364
ACTL6A	0.000889771	-0.701642342	0.000201984	-0.811355759
ACTL6B	0.989145248	-0.018203701	0.741303075	-0.012231903
ACTL7A	0.514220246	-0.055211965	0.520399677	0.066980806
ACTL7B	0.956950725	0.013045702	0.478696796	0.093524327
ACTL8	0.168327091	-0.135970621	0.7964743	-0.031396864
ACTL9	0.860305643	-0.003871344	0.55017514	0.056970503
ACTN1	0.625847588	0.043388794	0.271145934	0.148383309
ACTN2	0.012504279	-0.242522512	0.714188979	0.061096035
ACTN3	0.270465355	0.077018827	0.41359523	-0.071417381
ACTN4	0.933196899	-0.004526192	0.934223628	0.021962546
ACTR10	0.717960115	0.015781911	0.591047919	0.091884783
ACTR1A	0.278171129	0.077778563	0.719970199	-0.02592276
ACTR1B	0.61840478	-0.051659808	0.332170289	0.098553419
ACTR2	0.472122416	-0.05960182	0.510193106	0.152859921
ACTR3	0.093218145	-0.153746484	0.526338324	0.063976869
ACTR3B	0.057683736	-0.175228074	0.481369497	0.083784737
ACTR3C	0.482290208	0.025964849	0.962972083	0.014294213
ACTR5	0.003154685	-0.532065384	0.002476686	-0.695546249
ACTR6	0.87342605	-0.014369448	0.483513492	0.150212089
ACTR8	0.002887583	-0.745519304	0.000139321	-1.223238999
ACTRT1	0.052459088	-0.178667124	0.543881107	-0.041242304
ACTRT2	0.741048031	-0.009842842	0.231082695	0.17513625
ACTRT3	0.09722201	-0.163974576	0.966398463	0.00784901
ACVR1	0.379375358	0.070135553	0.67293956	0.112352119
ACVR1B	0.576142991	0.011386216	0.604775922	-0.050670963
ACVR1C	0.435470827	-0.046790134	0.833847986	0.304297901
ACVR2A	0.370399818	0.060487682	0.497574942	0.11145226
ACVR2B	0.459077779	0.05106226	0.320308794	0.141152109
ACVRL1	0.630206964	0.036379719	0.896031811	0.028373478
ACY1	0.637867514	0.041080836	0.632039743	0.149922337
ACY3	0.599129553	-0.017542799	0.217641957	0.299851532
ACYP1	0.063960986	0.186501609	0.145534428	-0.163541427
ACYP2	0.481743235	-0.111676592	0.404327386	-0.110471219
ADA	0.69837252	0.066220977	0.831835469	0.069168506
ADAD1	0.073856777	0.151157565	0.119282427	0.16547895
ADAD2	0.508374763	0.048752544	0.41408647	0.14469193
ADAL	0.007248711	0.371721724	0.587972021	0.220198265
ADAM10	0.173815842	-0.108871783	0.402875484	0.082921857
ADAM11	0.402639391	-0.060742979	0.986281706	0.036430195
ADAM12	0.780490675	0.023915765	0.99519839	0.018676261
ADAM15	0.161387543	-0.102173136	0.631428225	-0.000418663
ADAM17	0.154412062	-0.112153612	0.427479966	-0.129421581
ADAM18	0.76705117	0.040379135	0.13991162	-0.138447772
ADAM19	0.398840073	-0.061149267	0.719970199	0.019402799
ADAM2	0.286818545	-0.087718836	0.789846638	0.087364042
ADAM20	0.961846666	-0.098877265	0.756291069	-0.039239102
ADAM21	0.064975033	0.163938071	0.010179544	0.357432066
ADAM22	0.505004125	0.050616759	0.583352545	0.010284018
ADAM23	0.664898282	0.035915343	0.012971209	-0.353880423
ADAM28	0.775523108	-0.034787222	0.827143902	-0.037166397
ADAM29	0.492193223	-0.046835681	0.904879604	-0.008186445
ADAM30	0.529993015	-0.046211772	0.862807463	0.08396674
ADAM32	0.149890588	0.147555757	0.225769002	0.171011721
ADAM33	0.400668664	-0.123553385	0.639397497	0.041222544
ADAM7	0.52254507	0.052576796	0.565774577	0.064805333
ADAM8	0.428271812	-0.059495241	0.071148411	-0.167358717
ADAM9	0.991246073	-0.002259096	0.706506186	-0.036487887
ADAMDEC1	0.924129095	-0.04463345	0.857404451	-0.009559476
ADAMTS1	0.337598373	-0.067613648	0.739355197	-0.041354113
ADAMTS10	0.452713415	0.056521757	0.395184926	-0.054671787
ADAMTS12	0.446923451	0.085180991	0.509641031	-0.084291614
ADAMTS13	0.174371987	-0.117908341	0.916467467	0.032317182
ADAMTS14	0.313840327	-0.093813224	0.764147854	0.049896796
ADAMTS15	0.754348148	-0.003273548	0.997942157	0.080940965
ADAMTS16	0.216026897	-0.101408543	0.338990299	-0.115820258
ADAMTS17	0.466028721	0.055089127	0.956806365	0.022661622
ADAMTS18	0.946465126	0.005563203	0.249670427	-0.122805498
ADAMTS19	0.749684584	0.03377453	0.339508614	-0.112103916
ADAMTS2	0.982143122	0.007785837	0.248258737	-0.100171785
ADAMTS20	0.3134188	0.095779886	0.319472272	0.131388168
ADAMTS3	0.409084265	-0.064209164	0.7007636	-0.015250542
ADAMTS4	0.231047761	-0.102581328	0.092815186	-0.165292019
ADAMTS5	0.667450678	-0.030722561	0.15132865	-0.220522247
ADAMTS6	0.786560184	-0.027061892	0.704590114	0.071266626
ADAMTS7	0.119135672	0.142044788	0.745203797	-0.019936243
ADAMTS8	0.933894796	-0.032047004	0.421000003	0.112667827
ADAMTS9	0.504443499	0.043886984	0.879054054	0.001220139
ADAMTSL1	0.005889306	-0.228672422	0.069020679	-0.177130585
ADAMTSL2	0.566800436	0.109548183	0.068682	0.236450869
ADAMTSL3	0.008986509	0.356582051	0.160859932	-0.019724964
ADAMTSL4	0.875586152	-0.022573169	0.081248111	0.236666364
ADAMTSL5	0.323208252	-0.073424782	0.283308474	0.133795821
ADAP1	0.521404024	0.042200249	0.145296741	-0.261816438
ADAP2	0.773762445	0.104889183	0.738706276	-0.035375362
ADAR	0.247513141	-0.10390736	0.411633723	-0.086981568
ADARB1	0.562681125	0.043487265	0.709063842	0.038081164
ADARB2	0.721243232	-0.023701123	0.764803695	-0.021362487
ADAT1	0.126153762	0.161145735	0.150594905	0.145316153
ADAT2	0.321716701	0.129513681	0.713773251	-0.045358535
ADAT3	0.410111929	-0.080650696	0.14060519	-0.160670485
ADC	0.397723462	-0.058261353	0.297825655	-0.173314953
ADCK1	0.602413118	-0.036353967	0.610788895	0.042059565
ADCK2	0.836239707	0.016575918	0.199301055	0.152051852
ADCK3	0.181436286	0.108579633	0.123624063	0.172779427
ADCK4	0.413581848	0.076292049	0.225769002	0.154182456
ADCK5	0.496073646	0.088267123	0.392323998	-0.085414392
ADCY1	0.432377022	-0.057953435	0.976681072	0.015567192
ADCY10	0.625225882	-0.06052871	0.835861593	0.020629451
ADCY2	0.615315068	-0.066788409	0.086008643	-0.171400629
ADCY3	0.230364795	-0.146081508	0.129603617	0.187503518
ADCY4	0.065487009	-0.29229815	0.932856493	0.013586786
ADCY5	0.81777751	0.002198213	0.376814566	-0.086893006
ADCY6	0.331885796	0.099527571	0.256378703	-0.186499039
ADCY7	0.802808123	-0.069642488	0.37172996	0.147427635
ADCY8	0.018242542	0.203605389	0.154290882	-0.158523716
ADCY9	0.071203643	-0.15821825	0.500303813	0.106573952
ADCYAP1	0.550895782	-0.166017355	0.616828234	-0.046779226
ADCYAP1R1	0.940921563	0.071347424	0.710906401	-0.021494604
ADD1	0.189301919	0.101055431	0.889234546	0.012404494
ADD2	0.142580198	-0.121955494	0.48889608	0.067797324
ADD3	0.737072832	0.006599343	0.92192688	0.066204484
ADGB	0.244951583	0.114200803	0.17606594	0.242004234
ADH1A	0.82392089	0.015381231	0.773344832	-0.013949147
ADH1B	0.807563548	-0.046599611	0.127014013	0.201596468
ADH1C	0.145603314	-0.186884518	0.326040071	0.217212695
ADH4	0.109701764	0.223561927	0.075968786	0.297383884
ADH5	0.218316127	0.098808469	0.719970199	0.002845213
ADH6	0.580584058	0.04760972	0.7007636	-0.032933414
ADH7	0.876359883	0.015515713	0.540562217	-0.079549648
ADHFE1	0.377949341	0.044466753	0.261531002	-0.112709665
ADI1	0.413080676	-0.055398174	0.291488054	-0.091852792
ADIG	0.81777751	-0.03088763	0.717398767	0.045273572
ADIPOQ	0.945608945	0.011357164	0.786661604	0.037797958
ADIPOR1	0.250395609	0.129145012	0.026376157	-0.27051683
ADIPOR2	0.648403382	-0.02621631	0.047328516	0.220436623
ADIRF	0.761025909	-0.022226814	0.270397837	-0.107210126
ADK	0.208309426	0.098671915	0.539894547	-0.077975254
ADM	0.622741725	0.049801478	0.839219989	0.002291025
ADM2	0.347417001	0.074659611	0.049082568	0.41637769
ADM5	0.285745246	0.115968934	0.350278702	-0.122328027
ADNP	0.007876202	0.399147179	0.110190121	0.271811386
ADNP2	0.413080676	-0.111826454	0.797137883	-0.048101199
ADO	0.510628393	0.090714727	0.145059351	0.175510438
ADORA1	0.144743986	-0.100219338	0.049779279	0.25890563
ADORA2A	0.555595321	-0.057073274	0.3567331	-0.072127993
ADORA2B	0.612153371	0.045232367	0.972567468	0.214989401
ADORA3	0.169514792	-0.10520593	0.147446655	-0.180539009
ADPGK	0.013245654	-0.236051225	0.280486184	-0.117990989
ADPRH	0.978642542	-0.002070033	0.494854017	0.316498675
ADPRHL1	0.172707529	0.124003946	0.524656106	-0.142175976
ADPRHL2	0.476366475	-0.07906365	0.036128288	-0.239248384
ADPRM	0.023328467	-0.217617678	0.701617526	-0.037802498
ADRA1A	0.684134017	-0.019006603	0.615013684	-0.036090019
ADRA1B	0.79264269	-0.011820341	0.655460777	-0.041904931
ADRA1D	0.550895782	-0.044620057	0.469142531	0.07600799
ADRA2A	0.392357936	0.073765328	0.207859328	0.183107821
ADRA2B	0.639972232	0.035115003	0.282922888	0.113775983
ADRA2C	0.180863443	0.135475883	0.986967558	0.013227966
ADRB1	0.968143536	-0.004157491	0.813773925	0.023566218
ADRB2	0.293623694	0.096870853	0.174628619	0.159037678
ADRB3	0.719929365	0.046198875	0.642473786	-0.026546928
ADRBK1	0.793996087	0.021219461	0.583942836	0.101473004
ADRBK2	0.532295494	-0.07195132	0.54160128	-0.048209487
ADRM1	0.981442977	-0.013545459	0.153298615	-0.165228417
ADSL	0.187532638	0.110599028	0.030472995	0.259685562
ADSS	0.032255876	0.233129884	0.127014013	0.213966612
ADSSL1	0.847223686	-0.004427564	0.557659494	0.071023556
ADTRP	0.394791349	0.106274372	0.755637461	-0.040312729
AEBP1	0.771075874	-0.064456203	0.754984027	-0.013543637
AEBP2	0.338040768	0.076234268	0.006873228	0.317362612
AEN	0.26066848	-0.103237002	0.566938488	-0.117527052
AES	0.068229728	-0.151676107	0.291094986	-0.094564673
AFAP1	0.658771257	-0.039332074	0.790694966	0.031331964
AFAP1L1	0.541164609	-0.047883675	0.213279835	-0.130500966
AFAP1L2	0.825971103	-0.024262138	0.268533789	0.114807298
AFF1	0.291209612	0.093340329	0.193347601	0.279415191
AFF2	0.017888628	-0.318225042	0.820125966	-0.017163351
AFF3	0.4359877	-0.066738482	0.159325553	0.220669342
AFF4	0.155175612	-0.108837059	0.641858035	-0.032388909
AFG3L2	0.000818829	-0.539607704	0.031544773	-0.570069959
AFM	0.225624203	-0.098027764	0.035030446	0.231956444
AFMID	0.063491264	0.229393675	0.703757219	0.077848824
AFP	0.040800412	-0.191466549	0.0283609	0.250357028
AFTPH	0.097399163	-0.126473412	0.904198571	0.044903674
AGA	0.92552353	-0.03627583	0.683008118	0.078578169
AGAP1	0.778532814	-0.025115314	0.574138079	-0.041355416
AGAP10	0.183451844	-0.156285237	0.713547626	-0.031595945
AGAP11	0.146147407	-0.480285341	0.874987352	-0.151313397
AGAP2	0.250395609	-0.08741825	0.888555259	-0.006892841
AGAP3	0.508937681	-0.048172817	0.960916579	-0.009131026
AGAP9	0.085448022	-0.190752724	0.397099198	-0.174046533
AGBL1	0.247872173	-0.11843859	0.81911564	0.04111384
AGBL2	0.508374763	-0.071370135	0.372651255	0.091682276
AGBL3	0.575166389	-0.088581382	0.027855372	-0.417068149
AGBL4	0.816413819	-0.044562743	0.765459706	-0.017762101
AGBL5	0.241465236	-0.120896957	0.167109226	-0.128666307
AGER	0.103316534	0.141068901	0.605981519	-0.059726211
AGFG1	0.583593623	0.05254191	0.72834912	-0.024354963
AGFG2	0.614911108	-0.08785191	0.420695902	0.121810261
AGGF1	0.573988729	-0.042279434	0.654219341	-0.034364795
AGK	0.022980259	0.180862869	0.149863876	0.24225388
AGL	0.750350252	0.0252085	0.831164874	-0.013312347
AGMAT	0.861684989	-0.012701745	0.513512113	0.303064125
AGMO	0.987744739	-0.000462088	0.150107251	0.149870719
AGO1	0.02225128	0.309682007	0.154788843	0.260991212
AGO2	0.081533369	0.132523861	0.204772716	0.123653396
AGO3	0.167785453	0.118888713	0.60958418	-0.043922393
AGO4	0.390417769	0.083492174	0.410655043	-0.091636557
AGPAT1	0.041496885	-0.172602503	0.142000258	0.160100789
AGPAT2	0.397723462	-0.086908788	0.134010491	-0.164189427
AGPAT3	0.520833982	-0.041886571	0.956806365	0.048665418
AGPAT4	0.431360894	-0.148530731	0.425479969	0.22350524
AGPAT5	0.525403288	-0.071925194	0.880410336	0.003781185
AGPAT6	0.062341056	-0.16188832	0.968454593	0.014256484
AGPAT9	0.282472404	-0.097201116	0.999314052	0.015949952
AGPS	0.506687971	0.069400164	0.384286505	-0.109861685
AGR2	0.24040885	-0.086029928	0.641858035	-0.03673265
AGR3	0.746167932	0.099582785	0.765151318	0.041994124
AGRN	0.086732328	0.136681018	0.135579985	0.166129259
AGRP	0.342342431	-0.080817623	0.438265559	0.105560788
AGT	0.487375122	-0.100617043	0.178447845	-0.188695481
AGTPBP1	0.826654772	0.043946641	0.610186406	-0.047917701
AGTR1	0.985644047	0.00135834	0.98765342	0.007131775
AGTR2	0.899966281	-0.015117258	0.101194433	-0.549348355
AGTRAP	0.012473356	-0.222032273	0.473906428	-0.071786481
AGXT	0.405606352	0.094009342	0.966398463	0.017415051
AGXT2	0.214877226	0.144507881	0.031154749	0.331868627
AHCTF1	0.776451729	-0.020649629	0.849312521	-0.013796967
AHCY	0.532295494	-0.08613414	0.266308606	0.13530795
AHCYL1	0.469795611	0.053511891	0.349158373	-0.081559659
AHCYL2	0.206645786	0.137546206	0.001927657	0.595480014
AHDC1	0.461744321	-0.064796502	0.638168713	-0.010420137
AHI1	0.702274499	0.026358835	0.260072963	0.115041947
AHNAK	0.997548855	0.026215147	0.212237068	-0.10660817
AHNAK2	0.175208694	0.180223781	0.659339765	-0.051373483
AHR	0.143058881	-0.155330317	0.847291983	0.115856483
AHRR	0.766380993	-0.052680713	0.67293956	-0.022368306
AHSA1	0.908176199	0.043775199	0.149932022	-0.162246305
AHSA2	0.806883762	-0.012330791	0.467560471	0.07879745
AHSG	0.20234302	0.091758619	0.477097074	-0.058154694
AHSP	0.310478547	0.073044556	0.997256211	0.009585023
AICDA	0.470335108	-0.046515803	0.072916526	0.242123572
AIDA	0.449550015	0.108178308	0.398538566	0.156049495
AIF1	0.650930115	-0.051596161	0.103281604	0.260495378
AIF1L	0.796027346	-0.013936078	0.89943334	0.006553336
AIFM1	0.042829924	-0.155243771	0.774002996	-0.020319987
AIFM2	0.532295494	0.060007624	0.528023294	-0.082050365
AIFM3	0.947163897	0.031262951	0.427980819	0.079704258
AIG1	0.032611283	0.24591027	0.030144544	-0.240373958
AIM1	0.922734893	0.022740091	0.260072963	0.134356119
AIM1L	0.194028479	-0.169049864	0.662528782	-0.068593448
AIM2	0.865825543	-0.046910099	0.36486535	-0.121341414
AIMP1	0.250757559	0.096201483	0.612597943	-0.055808435
AIMP2	0.491087529	-0.051581115	0.99519839	-0.005024495
AIP	0.633328718	0.0547882	0.120510521	0.21764119
AIPL1	0.756349574	-0.002995689	0.414578055	-0.079415473
AIRE	0.903242922	-0.043452451	0.171644993	-0.173008121
AJAP1	0.715992737	0.070086384	0.819378499	0.06322321
AJUBA	0.521974387	0.043758592	0.600582705	0.002549074
AK1	0.878961079	-0.008694924	0.482977008	-0.100705187
AK2	0.949516542	0.00764917	0.815108552	-0.013376653
AK3	0.834868905	-0.016213052	0.470727547	-0.043403399
AK4	0.652827802	0.035129593	0.536489175	-0.094266643
AK5	0.684778838	-0.051655753	0.326204501	-0.089689238
AK7	0.753681371	-0.099374423	0.716756408	-0.018688995
AK8	0.815050684	0.014394027	0.622285909	-0.035700538
AK9	0.020695519	0.251118306	0.124323165	-0.219572088
AKAP1	0.747023782	0.02189032	0.432503847	0.09008089
AKAP10	0.13879489	-0.206253091	0.239218848	0.151027887
AKAP11	0.95765005	0.005017428	0.681746414	-0.025931164
AKAP12	0.36712656	-0.069375463	0.427980819	-0.196567725
AKAP13	0.616550139	-0.038657611	0.504686463	-0.078956183
AKAP14	0.296863297	0.07835289	0.787861277	0.029673865
AKAP17A	0.115711508	-0.13028518	0.194467114	-0.237068581
AKAP2	0.849286558	0.021298443	0.437561743	0.111176784
AKAP3	0.162969481	0.241929241	0.088391719	0.281942765
AKAP4	0.625225882	0.050181664	0.64802656	-0.039155003
AKAP5	0.622741725	0.023084614	0.250732869	0.347343363
AKAP6	0.486128459	0.070398133	0.860780567	-0.012040941
AKAP7	0.408586337	-0.067682991	0.859429811	-0.021636209
AKAP8	0.896989439	0.004582959	0.384756492	0.109168599
AKAP8L	0.265912787	0.093649199	0.459172953	-0.039024978
AKAP9	0.534025671	-0.047025569	0.167373517	-0.148792622
AKIP1	0.498855339	-0.074307095	0.825804579	-0.010315902
AKIRIN1	0.781164412	0.064362155	0.495397565	0.150898366
AKIRIN2	0.104779344	0.327232559	0.964340509	0.124855752
AKNA	0.113624348	0.120278175	0.215404549	-0.130074422
AKNAD1	0.19220966	0.10411985	0.584533405	0.055120049
AKR1A1	0.839668877	-0.008726767	0.815108552	-0.004947407
AKR1B1	0.704880193	0.025816471	0.2234719	0.129279846
AKR1B10	0.779285762	0.028031511	0.108476956	-0.11931664
AKR1B15	0.436504927	-0.055672444	0.376350564	0.109414161
AKR1C1	0.749336497	0.027307732	0.692373027	-0.038745161
AKR1C2	0.763702038	0.026625604	0.052231264	0.255650424
AKR1C3	0.804166079	-0.003008854	0.36897456	0.089720452
AKR1C4	0.669367506	0.063018316	0.851334051	-0.026467102
AKR1D1	0.369931103	-0.068511708	0.707145291	-0.035218493
AKR1E2	0.916739583	0.082897983	0.844127611	0.157229082
AKR7A2	0.066390968	-0.201420494	0.244405417	-0.097394184
AKR7A3	0.420635978	0.060562706	0.72834912	-0.069524201
AKT1	0.565646364	-0.032549116	0.651119941	-0.035527131
AKT1S1	0.864510752	-0.08135955	0.750787215	-0.0122922
AKT2	0.695775614	-0.003253012	0.971196423	-0.011668983
AKT3	0.663623537	0.032131484	0.291094986	0.119985479
AKTIP	0.127902681	0.129690324	0.650500782	0.080872246
ALAD	0.763702038	0.010354859	0.239218848	0.130762254
ALAS1	0.451130146	0.045888207	0.50853782	0.089967312
ALAS2	0.315107146	-0.057296235	0.707145291	0.063580576
ALB	0.029464734	0.196205416	0.61541592	-0.039925058
ALCAM	0.773762445	0.026874187	0.913057317	0.021081316
ALDH16A1	0.447132314	-0.083833514	0.769391723	0.088135952
ALDH18A1	0.218973383	-0.064283713	0.001027555	-0.591583028
ALDH1A1	0.089182386	-0.202759863	0.001868171	-0.376144637
ALDH1A2	0.658534317	0.025720002	0.338639925	-0.100468216
ALDH1A3	0.239803082	0.097847948	0.060553109	-0.259941448
ALDH1B1	0.761694675	-0.032067739	0.635714125	0.050718228
ALDH1L1	0.858237424	0.000309098	0.168168276	0.140179901
ALDH1L2	0.51628523	-0.067888877	0.389475667	-0.076056981
ALDH2	0.158258499	-0.106651965	0.608380523	0.076255235
ALDH3A1	0.184901651	-0.14150652	0.058233138	0.253811762
ALDH3A2	0.445351712	-0.057520757	0.414578055	-0.093445861
ALDH3B1	0.673207619	0.028715575	0.006873228	0.331687823
ALDH3B2	0.184320714	0.099864013	0.184095435	-0.150746331
ALDH4A1	0.523116074	-0.056356032	0.525777279	-0.094105498
ALDH5A1	0.802129367	-0.014744714	0.234110403	-0.102284851
ALDH6A1	0.718616324	0.038476306	0.279086581	-0.133185345
ALDH7A1	0.109478209	-0.180850386	0.144822258	0.169468884
ALDH8A1	0.01572425	0.230005204	0.933540036	-0.011040322
ALDH9A1	0.909732414	-0.000690668	0.590624431	0.083875332
ALDOA	0.637710155	0.055559283	0.202023382	0.239152343
ALDOB	0.183741129	0.160617467	0.015262124	0.302135777
ALDOC	0.909502414	0.007517155	0.45190355	-0.06548825
ALG1	0.497185329	0.051476839	0.048491918	0.256733813
ALG10	0.126299383	0.221852626	0.653598982	-0.052687592
ALG10B	0.805524627	0.025744534	0.679225677	0.064668081
ALG11	0.090344672	0.125992613	0.71611425	-0.029696385
ALG12	0.817095596	0.01226375	0.606577026	-0.099103726
ALG13	0.346516964	0.098931811	0.058461762	0.281980556
ALG14	0.3134188	0.099072806	0.498120082	0.108169153
ALG1L	0.412047778	-0.141388024	0.792584014	-0.048383165
ALG2	0.238305857	0.087569848	0.837876276	-0.068283701
ALG3	0.678341037	-0.062795092	0.107159121	0.206213235
ALG5	0.83400022	0.029502673	0.85693911	-0.015607174
ALG6	0.208309426	0.08990948	0.064176269	0.229499443
ALG8	0.516755988	-0.005830717	0.788881082	-0.046621949
ALG9	0.020853445	0.231580133	0.661682185	-0.099409956
ALK	0.74171124	0.021341582	0.465981373	0.098530452
ALKBH1	0.351939469	0.074347806	0.661058983	-0.043858343
ALKBH2	0.623362363	0.010316477	0.333457786	-0.106804681
ALKBH3	0.747688701	0.03109622	0.538190509	-0.046646616
ALKBH4	0.967443779	-0.01217939	0.858079467	0.013395407
ALKBH5	0.233636371	-0.12037682	0.414619987	-0.133017099
ALKBH6	0.145875166	0.15396895	0.55981284	-0.067461119
ALKBH7	0.344721347	-0.106010287	0.427479966	0.135260641
ALKBH8	0.13879489	0.112774711	0.308727683	0.116241549
ALLC	0.16468978	-0.127169122	0.41359523	-0.062284594
ALMS1	0.697722961	-0.033526391	0.188968984	-0.131054883
ALOX12	0.378899652	0.222680315	0.170569551	0.166439771
ALOX12B	0.398291632	-0.164531633	0.996570268	-0.333131235
ALOX15	0.008986509	0.256995128	0.212237068	0.183051708
ALOX15B	0.855513012	0.031346414	0.919969974	0.072920791
ALOX5	0.461210321	0.054217695	0.742602583	-0.059784719
ALOX5AP	0.381281854	-0.129610779	0.843926654	0.014831543
ALOXE3	0.789261936	-0.026913064	0.705228597	0.000903097
ALPI	0.935988792	0.00593665	0.282922888	-0.099026118
ALPK1	0.008807714	-0.351064429	0.620835827	0.241233229
ALPK2	0.470874947	-0.070829959	0.943114554	0.004364845
ALPK3	0.277845961	0.082233798	0.809107009	0.01995197
ALPL	0.139969391	0.138466876	0.20631183	-0.151937225
ALPP	0.474121153	-0.064173703	0.623501565	0.0860858
ALPPL2	0.265856188	-0.119129153	0.606577026	-0.062236826
ALS2	0.725189759	0.01750537	1	0.029742999
ALS2CL	0.514018602	-0.069916273	0.718041326	-0.051924648
ALS2CR11	0.721229868	0.020306336	0.664917932	-0.03189398
ALS2CR12	0.430834905	0.106408851	0.901475148	0.055185103
ALX1	0.188415747	0.12762726	0.901475148	0.001168165
ALX3	0.129448401	0.10931167	0.273775435	0.117650209
ALX4	0.826654772	0.015417103	0.503040601	0.121122049
ALYREF	0.659805151	-0.028115541	0.868216899	0.005171069
AMACR	0.219961929	-0.115431241	0.260072963	0.135573266
AMBN	0.04349735	-0.499085142	0.293541458	-0.095670728
AMBP	0.34248519	-0.070526236	0.403359104	0.10877907
AMBRA1	0.224282632	-0.13487933	0.659813283	0.054062009
AMD1	0.053319374	0.178451526	0.31572563	0.111412924
AMDHD1	0.868587966	-0.002059378	0.180152311	-0.151921428
AMDHD2	0.013267071	-0.284764158	0.771371321	0.139726327
AMELX	0.429808602	-0.057856545	0.005081972	0.551996285
AMELY	0.69277026	-0.027930139	0.46283208	-0.10430002
AMER1	0.237607754	-0.109672862	0.571605572	-0.085387476
AMER2	0.60424878	0.089197132	0.50853782	-0.052107918
AMER3	0.042121855	0.251308034	0.52665859	-0.059576059
AMFR	0.447687423	0.173788923	0.406418808	0.004951943
AMH	0.621501253	-0.039718091	0.349601097	0.159028832
AMHR2	0.536336982	-0.132597675	0.158308801	0.239010755
AMICA1	0.030467314	0.404054159	0.881154769	0.003003944
AMIGO1	0.579497141	0.043351596	0.753677685	-0.021572483
AMIGO2	0.946215218	-0.00260964	0.383347586	-0.303395955
AMIGO3	0.056676459	0.243222412	0.201112944	0.125214615
AMMECR1	0.599811879	0.031028156	0.528543732	0.121361418
AMMECR1L	0.712293306	0.041660641	0.370162324	0.310478989
AMN	0.308806604	0.105537764	0.290309921	0.142245696
AMN1	0.480104341	0.104779486	0.385697519	-0.09119406
AMOT	0.6990223	-0.043500485	0.4840503	-0.115131464
AMOTL1	0.09373276	0.166922785	0.1479277	-0.20357264
AMOTL2	0.394303938	0.171794895	0.362594858	-0.11376746
AMPD1	0.858237424	0.022219818	0.734816667	-0.069850721
AMPD2	0.498855339	0.047411543	0.305876213	0.115244328
AMPD3	0.292817513	-0.079552356	0.869570234	-0.006323429
AMPH	0.051085888	0.151086305	0.507435862	0.084934887
AMT	0.617786295	0.033209715	0.445724763	0.087735125
AMTN	0.262159499	-0.084679504	0.009613126	0.42265896
AMY1B	0.217988031	0.094165292	0.764803695	0.022195115
AMY2A	0.100450411	0.181737932	0.79912951	0.021096155
AMY2B	0.277393894	0.107982596	0.731781289	-0.020884482
AMZ1	0.259925175	0.081409404	0.38522683	0.086633674
AMZ2	0.990545791	-0.000408901	0.193053394	0.185954135
ANAPC1	0.115438697	0.137561645	0.014312991	-0.276219776
ANAPC10	0.051400079	0.320507948	0.241975275	-0.120413339
ANAPC11	0.392843889	0.058035387	0.478696796	0.10997976
ANAPC13	0.321920182	-0.035587657	0.833847986	0.047157223
ANAPC15	0.206371388	-0.242757896	0.424611834	0.253761929
ANAPC16	0.005040664	-0.447840414	0.595210825	-0.061712485
ANAPC2	0.2892081	0.118540327	0.834519068	-0.027769465
ANAPC4	0.663312416	0.293678408	0.46996881	-0.211290976
ANAPC5	0.555595321	-0.116745508	0.040576987	-0.324874917
ANAPC7	0.680913373	-0.055632118	0.620464356	-0.060725787
ANG	0.303001758	0.100257143	0.239218848	0.139886933
ANGEL1	0.164563084	-0.111453394	0.206620658	0.168712025
ANGEL2	0.1596773	0.133908125	0.531693252	0.13785294
ANGPT1	0.550309718	0.039122641	0.019500148	0.248712693
ANGPT2	0.134629464	0.119133646	0.247906689	0.125781028
ANGPT4	0.60180179	0.042208242	0.218927954	0.157630708
ANGPTL1	0.320635468	0.100205182	0.69885318	0.030716311
ANGPTL2	0.736718729	-0.042808423	0.07500117	-0.17179641
ANGPTL3	0.238305857	-0.124516103	0.606577026	0.038018777
ANGPTL4	0.321491571	0.073768893	0.165267959	-0.122258941
ANGPTL5	0.462500409	-0.053737189	0.039591661	0.255898193
ANGPTL6	0.52712205	0.057170024	0.043978254	0.327288169
ANGPTL7	0.850268672	0.017641801	0.16274701	0.19574478
ANHX	0.162977964	0.288279114	0.606653255	0.023568946
ANK1	0.384152602	-0.07311717	0.142000258	0.197172826
ANK2	0.216026897	0.087843917	0.086008643	0.265166246
ANK3	0.653460865	0.010111016	0.308319257	0.124757888
ANKAR	0.741048031	0.025187546	0.269651156	-0.097355084
ANKDD1A	0.931103516	-0.00691781	0.167109226	-0.150006147
ANKDD1B	0.201056173	0.158383688	0.688696708	0.053090344
ANKEF1	0.680913373	0.027846425	0.149863876	-0.16794885
ANKFN1	0.565471737	-0.068995517	0.480671036	0.141665776
ANKFY1	0.087362907	0.189191643	0.861456098	0.028886304
ANKH	0.024056055	0.3146198	0.972005638	0.01387342
ANKHD1	0.220622737	-0.081733969	0.936958475	0.003836595
ANKHD1-EIF4EBP3	0.220622737	-0.081733969	0.936958475	0.003836595
ANKIB1	0.167245126	-0.117035176	0.431496345	0.215534484
ANKK1	0.513587324	-0.049410338	0.31992102	0.12196735
ANKLE1	0.988444989	-0.014178334	0.521299949	-0.0832749
ANKLE2	0.987860679	0.001326932	0.163701919	-0.131000001
ANKMY1	0.622121355	0.041614041	0.193053394	-0.144946941
ANKMY2	0.304762325	-0.081795155	0.538758222	0.106012424
ANKRA2	0.849286558	0.028690982	0.479230687	-0.063818468
ANKRD1	0.278949844	0.093669127	0.936274692	0.013422334
ANKRD10	0.830759527	-0.016305754	0.228414844	-0.100053943
ANKRD11	0.226634135	0.116639111	0.941062132	0.012438738
ANKRD12	0.624605915	-0.035998291	0.331755505	0.126061565
ANKRD13A	0.76705117	-0.010844444	0.94653609	0.008847448
ANKRD13B	0.536336982	-0.047151139	0.012179129	-0.284754216
ANKRD13C	0.078656612	-0.136994848	0.193053394	-0.118816247
ANKRD13D	0.803487027	-0.031948177	0.652978862	-0.03151494
ANKRD16	0.775779156	-0.020288391	0.121955783	0.164857357
ANKRD17	0.024333687	0.167114271	0.383347586	0.086182191
ANKRD18A	0.843205764	-0.054249914	0.448389051	-0.055888406
ANKRD18B	0.39555625	-0.066947173	0.713773251	-0.032573215
ANKRD2	0.312997645	0.107068598	0.153546226	-0.167691845
ANKRD22	0.156711307	0.131917467	0.136256956	-0.202815672
ANKRD23	0.30964183	0.084828568	0.565774577	0.236825628
ANKRD24	0.1075264	0.201378981	0.122419246	0.222367452
ANKRD26	0.332865	-0.081225365	0.943798779	0.024958514
ANKRD27	0.637710155	-0.069990316	0.87160095	0.059040986
ANKRD28	0.625300921	0.069685623	0.189878947	-0.184008829
ANKRD29	0.750825436	0.050182711	0.971238997	0.002806395
ANKRD30A	0.239355725	0.128341336	0.167903042	-0.148170805
ANKRD30B	0.034814908	0.266752498	0.930122821	0.118763838
ANKRD31	0.012850239	-0.341656355	0.020414837	-0.275681949
ANKRD32	0.788586259	0.104128222	0.244057208	0.233445801
ANKRD33	0.891858343	0.016574763	0.623553544	0.015777897
ANKRD33B	0.939479762	0.01749613	0.971881935	0.004219074
ANKRD34A	0.136072784	0.126630309	0.029050471	-0.29135341
ANKRD34B	0.666812217	0.046775952	0.158816561	-0.202283458
ANKRD34C	0.80652462	0.018840316	0.191181637	-0.274115476
ANKRD35	0.696424508	0.034993804	0.633263534	-0.056299995
ANKRD36	0.701483193	-0.068600787	0.725767476	0.036071407
ANKRD36C	0.427760261	0.110747579	0.445724763	-0.085937987
ANKRD37	0.636457015	0.074187488	0.628984679	-0.11952963
ANKRD39	0.128784182	-0.165889425	0.702675916	0.067871803
ANKRD40	0.448274717	0.092724048	0.294249513	0.136682605
ANKRD42	0.632079229	-0.031607256	0.067202057	-0.182912386
ANKRD44	0.438577365	-0.058811258	0.230748008	0.208927423
ANKRD45	0.120598199	0.138090109	0.67796665	0.068068076
ANKRD46	0.316801457	0.070252848	0.50633516	-0.062091253
ANKRD49	0.717960115	-0.030311837	0.399981072	-0.071355248
ANKRD50	0.808730846	0.021356778	0.998082186	0.009154108
ANKRD52	0.59436316	0.050682257	0.034046808	0.323179333
ANKRD53	0.690598308	0.036095495	0.093493641	0.218772433
ANKRD54	0.589634457	-0.030354605	0.227751323	0.140198183
ANKRD55	0.231389782	-0.09391582	0.316140493	0.149843827
ANKRD6	0.935290744	-0.001837103	0.103463683	0.172163416
ANKRD60	0.202653903	0.096190071	0.151573835	0.145874471
ANKRD61	0.651562426	0.057258772	0.604775922	0.062556979
ANKRD62	0.214402348	0.126978133	0.524095979	0.118768211
ANKRD63	0.380982312	0.073661137	0.035116016	0.274257487
ANKRD65	0.518478826	-0.06199494	0.306543247	-0.106321237
ANKRD66	0.198645711	-0.502401526	0.879637787	0.048393367
ANKRD7	0.220622737	-0.09505063	0.418028801	-0.07085336
ANKRD9	0.010130876	0.424071887	0.971238997	0.044110441
ANKS1A	0.77956784	-0.028608838	0.610409786	-0.269672717
ANKS1B	0.074282989	0.15196081	0.639397497	-0.038635294
ANKS3	0.52712205	-0.068339862	0.735464466	-0.026835553
ANKS4B	0.664244455	0.048261537	0.717950294	-0.042219157
ANKS6	0.674032369	0.072972909	0.102736895	0.248387449
ANKUB1	0.732443983	-0.0235635	0.610186406	0.108473578
ANKZF1	0.548553369	-0.060289263	0.932856493	0.009972439
ANLN	0.872734601	-0.00708844	0.372190431	0.097542229
ANO1	0.619750248	0.047529279	0.80595278	-0.026755464
ANO10	0.598139709	-0.039589491	0.829824053	0.046868302
ANO2	0.743390129	0.039277169	0.686706692	0.047735122
ANO3	0.604597969	0.037336047	0.422918222	0.100170931
ANO4	0.052719772	0.164642835	0.942132792	0.005616841
ANO5	0.857548233	0.018870538	0.874987352	0.102400113
ANO6	0.511890969	0.062505338	0.657948163	0.15484658
ANO7	0.038662268	-0.202093567	0.117257421	0.235422958
ANO8	0.256645889	0.289988285	0.023628976	0.581697224
ANO9	0.401038378	0.129323428	0.122787709	-0.139168601
ANP32A	0.672567004	-0.036279318	0.833177025	0.023471353
ANP32B	0.632703843	-0.03892253	0.8097733	0.028096459
ANP32D	0.682845066	0.00336335	0.628984679	-0.067246184
ANP32E	0.785210269	-0.017700073	0.405297057	0.082959803
ANPEP	0.485579128	0.059693587	0.497030121	-0.058280779
ANTXR1	0.381727845	0.083043	0.76163265	-0.078094829
ANTXR2	0.234138908	-0.121791497	0.723188945	-0.011410786
ANXA1	0.815050684	-0.007592899	0.023917285	0.2717415
ANXA10	0.715337363	-0.029254758	0.628374425	0.053689332
ANXA11	0.889355011	-0.008092976	0.847291983	0.046922542
ANXA13	0.188710797	0.157610382	0.520741666	0.120003255
ANXA2	0.150886529	0.128332304	0.520741666	-0.053182693
ANXA2R	0.817107014	0.02973983	0.163416965	-0.280323137
ANXA3	0.745030154	0.079000179	0.67293956	0.061161445
ANXA4	0.58479948	0.062203572	0.624109777	-0.075178024
ANXA5	0.474121153	-0.046641617	0.581583344	-0.040320884
ANXA6	0.197721408	0.096209334	0.770713812	0.037350624
ANXA7	0.223613988	0.100862456	0.949958613	0.045084711
ANXA8	0.335391978	-0.11160259	0.640012261	0.075275243
ANXA8L1	0.289607659	-0.119502681	0.287573422	0.121323214
ANXA9	0.627091799	0.091568728	0.155288023	0.283244432
AOAH	0.095639206	-0.13814459	0.324090845	-0.191873026
AOC1	0.037387611	-0.394187211	0.297982397	-0.108307187
AOC2	0.860995263	-0.008244975	0.935590956	0.08224383
AOC3	0.32709259	0.058207466	0.578052488	-0.054465652
AOX1	0.263656399	0.118111277	0.348273992	-0.091423935
AP1AR	0.680269939	-0.042770065	0.071824251	-0.160141832
AP1B1	0.856170178	0.006056726	0.827143902	0.08162446
AP1G1	0.623362363	-0.043023369	0.735464466	0.024609931
AP1G2	0.765710991	0.037129546	0.87160095	-0.009471794
AP1M1	0.953425353	0.018621457	0.016458426	-0.3766747
AP1M2	0.180291943	0.119502436	0.60958418	0.06650332
AP1S1	0.563273572	-0.044295889	0.117458699	0.221210803
AP1S2	0.582388925	-0.058365582	0.733521635	-0.056209183
AP1S3	0.501086647	-0.057010525	0.872278044	0.042117185
AP2A1	0.38993364	0.068368972	0.636940921	-0.028360893
AP2A2	0.106020388	-0.230188793	0.098987648	0.252081908
AP2B1	0.917160502	0.081994807	0.118875248	0.226959202
AP2M1	0.0422034	-0.256726214	0.835861593	-0.012159626
AP2S1	0.204526513	-0.117057246	0.00893909	-0.338313363
AP3B1	0.156198134	0.120411603	0.758907244	0.0662163
AP3B2	0.229343039	-0.106891877	0.758907244	0.041612721
AP3D1	0.321063333	-0.066637633	0.732874403	0.046232332
AP3M1	0.215376017	-0.192806397	0.778614666	0.036272912
AP3M2	0.172431278	0.1147899	0.794484436	-0.03007549
AP3S1	0.229343039	0.089248804	0.460216761	0.095141716
AP3S2	0.546799792	-0.063567719	0.869570234	0.011343238
AP4B1	0.671926628	0.036521336	0.307096126	0.156140742
AP4E1	0.777124471	-0.012548227	0.206929822	-0.105433454
AP4M1	0.633953856	-0.03188989	0.960231469	0.018975402
AP4S1	0.632703843	-0.053271853	0.174083281	-0.132345217
AP5B1	0.637083455	-0.033387999	0.248963883	0.19284887
AP5M1	0.83829684	-0.013411596	0.568103545	0.06921376
AP5S1	0.835554244	-0.002507434	0.095007492	-0.167628764
AP5Z1	0.447448064	0.068616127	0.701400829	-0.027635763
APAF1	0.903242922	0.006490046	0.236825206	0.150227125
APBA1	0.188121037	0.127939441	0.267790647	0.130034519
APBA2	0.490535182	-0.050777207	0.905560707	0.110532157
APBA3	0.388966477	0.067564942	0.056208767	-0.1948475
APBB1	0.159556639	-0.110933527	0.382410074	-0.166216654
APBB1IP	0.00592097	0.361191042	0.760216369	-0.0195673
APBB2	0.300946296	-0.096782578	0.292275259	0.140320397
APBB3	0.989145248	0.002555479	0.667301512	0.042678157
APC	0.472496515	0.065871756	0.420503944	0.094195288
APC2	0.090011354	-0.140949239	0.34037873	-0.101150373
APCDD1	0.467899275	-0.108631851	0.192162962	0.232068107
APCDD1L	0.278560301	-0.097340285	0.026086159	0.23128508
APCS	0.69277026	-0.04333178	0.718081104	-0.062167722
APEH	0.94436906	0.01624145	0.462308354	-0.065725764
APEX1	0.071203643	-0.150799332	0.456049501	-0.061241401
APEX2	0.929080063	0.002684195	0.512939907	-0.066409607
APH1A	0.918553729	-0.002205839	0.457609731	-0.136774133
APH1B	0.094422456	0.197498096	0.159580511	0.147753315
API5	0.874117596	-0.01827852	0.404327386	0.096011344
APIP	0.987860679	0.018662091	0.235465035	-0.163473215
APITD1	0.647772329	0.035149574	0.974624186	-0.007026765
APITD1-CORT	0.647772329	0.035149574	0.974624186	-0.007026765
APLF	0.738940354	-0.002353818	0.644787589	0.051387248
APLN	0.966044339	0.003618085	0.143405934	-0.157443639
APLNR	0.87342605	0.021606537	0.435534512	0.088569204
APLP1	0.802129367	-0.024117232	0.514620941	0.113287029
APLP2	0.609156109	0.051057409	0.877698127	0.020575415
APMAP	0.712717966	-0.04010883	0.691864685	0.039826136
APOA1	0.406102113	0.07256405	0.747156617	-0.054775455
APOA1BP	0.222946772	-0.099433989	0.378674099	0.081126559
APOA2	0.85961613	-0.018048583	0.400944484	0.100880946
APOA4	0.766380993	-0.019222057	0.268905891	-0.094205863
APOA5	0.847223686	-0.012608422	0.750414922	0.001940134
APOB	0.814369326	0.030519015	0.369891612	0.098709845
APOBEC1	0.833498606	-0.051904837	0.753024779	0.036616091
APOBEC2	0.804166079	-0.033683537	0.318637181	-0.087642498
APOBEC3A	0.733104656	0.023309848	0.699489775	0.045311825
APOBEC3A_B	0.733104656	0.023309848	0.699489775	0.045311825
APOBEC3B	0.854792561	0.032515345	0.198099773	0.150071458
APOBEC3C	0.395767265	-0.063275788	0.559393662	0.066830614
APOBEC3D	0.395767265	-0.063275788	0.559393662	0.066830614
APOBEC3F	0.6996723	0.027824856	0.507435862	0.06350162
APOBEC3G	0.050050175	0.219879576	0.237848971	0.146944752
APOBEC3H	0.843165608	-0.011026123	0.980508912	0.005578104
APOBEC4	0.057799436	0.175160327	0.116455015	0.186432819
APOBR	0.195288359	-0.09135842	0.060907623	-0.165484884
APOC1	0.559132774	0.046377664	0.893311961	0.06461489
APOC2	0.954852951	0.004638189	0.676079796	0.072916513
APOC3	0.782512379	-0.018937819	0.378208687	0.117067535
APOC4	0.715992737	-0.022862803	0.561709951	-0.059921939
APOD	0.978642542	0.013790185	0.683008118	0.063569476
APOE	0.259988649	-0.184296181	0.027190346	-0.33711289
APOF	0.649666244	-0.077057941	0.564611815	0.103213957
APOH	0.339814073	-0.079828983	0.16240545	0.178072467
APOL1	0.250395609	-0.119054756	0.021659732	-0.248772624
APOL2	0.596921268	0.021748252	0.303042259	-0.105689377
APOL3	0.876884735	-0.038591187	0.098111264	0.240439382
APOL4	0.86986316	0.01585658	0.111283714	-0.238629712
APOL5	0.853415386	0.010043122	0.841236437	0.067682578
APOL6	0.956251433	-0.005593439	0.37960598	0.163425241
APOLD1	0.94786271	0.011581047	0.917831961	0.003114949
APOM	0.791289917	-0.044650333	0.425479969	0.180727351
APOO	0.125070181	0.119432159	0.258983132	-0.102998594
APOOL	0.334512026	0.080223516	0.754330768	-0.064874617
APOPT1	0.274299757	-0.089220604	0.155538071	-0.167937652
APP	0.322778523	0.099381055	0.741952737	0.031564805
APPBP2	0.503883201	-0.066810956	0.788522911	-0.007965165
APPL1	0.723215576	0.038721133	0.460739163	0.078853336
APPL2	0.330570677	0.076659768	0.935590956	0.019578344
APRT	0.418613337	0.064381863	0.28446737	0.147325355
APTX	0.323638354	0.107664325	0.049979855	0.26971722
AQP1	0.540974658	-0.071179546	0.764147854	-0.033578012
AQP10	0.956553214	-0.045095566	0.853166949	-0.014184699
AQP11	0.931103516	0.049138513	0.31572563	-0.056409169
AQP12A	0.115844962	-0.137092068	0.772686832	-0.041776844
AQP12B	0.188254447	0.318070677	0.106625282	-0.206912976
AQP2	0.310060002	0.123014264	0.297825655	-0.107918284
AQP3	0.726380493	-0.067847913	0.054795189	0.270684323
AQP4	0.344259705	0.118020374	0.196125305	0.197630321
AQP5	0.620261855	0.07492321	0.392323998	-0.217678362
AQP6	0.717960115	-0.036686086	0.893991807	0.025403032
AQP7	0.771075874	-0.060501873	0.366688124	0.13063852
AQP8	0.568619087	-0.035714739	0.976681072	0.000258861
AQP9	0.992646658	0.006059293	0.096205036	-0.175503086
AQPEP	0.221616616	0.164455462	0.515175821	0.091765196
AQR	0.10734812	0.433090872	0.080315441	-0.289404245
AR	0.049563415	0.168709507	0.205079869	0.242868049
ARAF	0.918553729	-0.007613764	0.568686503	0.099976032
ARAP1	0.242524885	0.100424836	0.12467575	-0.191047673
ARAP2	0.401653302	-0.090441465	0.254297118	0.087754291
ARAP3	0.477923886	-0.047414478	0.040915249	-0.311426534
ARC	0.963945378	0.001298046	0.954066853	0.10044669
ARCN1	0.020323886	0.728629896	0.523848669	0.110520374
AREG	0.168602118	0.161550486	0.136792004	0.260938457
AREL1	0.115033552	0.114235994	0.073606075	0.2931874
ARF1	0.504443499	0.052753504	0.075565221	0.206057123
ARF3	0.161387543	0.119605345	0.266308606	0.155545336
ARF4	0.820506544	0.030300035	0.626276395	0.080812837
ARF5	0.787910741	-0.024885574	0.070344295	0.192770387
ARF6	0.238305857	-0.094849996	0.41556226	0.285668482
ARFGAP1	0.500528325	-0.048284969	0.055109665	0.262735368
ARFGAP2	0.049335698	-0.240073321	0.176272284	0.157999043
ARFGAP3	0.568023945	0.049362037	0.400944484	0.09352667
ARFGEF1	0.796027346	-0.012832624	0.965027833	0.009176914
ARFGEF2	0.342931678	0.074964572	0.971196423	-0.018413616
ARFIP1	0.394303938	-0.056465398	0.981481054	0.046770471
ARFIP2	0.707489354	0.038953297	0.57043709	0.03145541
ARFRP1	0.363106013	-0.112100725	0.602378189	0.077120318
ARG1	0.664898282	-0.034755878	0.116855677	0.16188776
ARG2	0.356957033	0.072918158	0.123414559	0.212609689
ARGFX	0.505396374	-0.119974883	0.122579313	-0.170427068
ARGLU1	0.814896311	0.154361717	0.32936625	0.175778636
ARHGAP1	0.311753216	0.096177847	0.402875484	-0.010700213
ARHGAP10	0.076007981	0.132525652	0.514066371	0.074584544
ARHGAP11A	0.461744321	0.061500939	0.662305622	-0.043840852
ARHGAP11B	0.262533172	-0.083409176	0.680485599	-0.055070313
ARHGAP12	0.641475781	0.04198133	0.524656106	-0.084339806
ARHGAP15	0.627714303	0.029422355	0.051919347	0.291511405
ARHGAP17	0.459077779	-0.080565481	0.649881864	0.062787398
ARHGAP18	0.155942025	-0.11441644	0.453455779	-0.100697875
ARHGAP19	0.447448064	-0.108721772	0.616828234	-0.112346451
ARHGAP20	0.310478547	-0.078174249	0.151083766	0.215436328
ARHGAP21	0.876884735	0.007988933	0.539326234	0.064901258
ARHGAP22	0.438058726	-0.076668741	0.64802656	0.12392966
ARHGAP23	0.200793815	-0.108643743	0.494310787	-0.063640725
ARHGAP24	0.760357322	-0.009431262	0.500850538	0.132111848
ARHGAP25	0.937385036	-0.023840067	0.151819324	0.259717288
ARHGAP26	0.525403288	0.083840684	0.509089269	-0.04510907
ARHGAP27	0.801450761	-0.016254939	0.979423827	-0.005322917
ARHGAP28	0.049133141	0.191917814	0.372190431	-0.105265974
ARHGAP29	0.929708191	-0.033532624	0.923975122	-0.000102536
ARHGAP30	0.726506898	0.028904137	0.943114554	-0.007685736
ARHGAP31	0.884103569	0.010731919	0.543747535	0.032955499
ARHGAP32	0.415087523	-0.061909772	0.423983563	-0.064603997
ARHGAP33	0.168598401	0.149451271	0.616223123	0.071750755
ARHGAP35	0.349221533	0.08966122	0.604176088	-0.041272685
ARHGAP36	0.411310366	-0.166394091	0.154530108	-0.254938702
ARHGAP39	0.147177606	-0.146541568	0.686166249	-0.035360707
ARHGAP4	0.128563366	-0.186567506	0.274529912	-0.109683762
ARHGAP40	0.131906648	0.116142841	0.406268116	-0.073346224
ARHGAP42	0.550895782	0.041694677	0.023970881	-0.256099591
ARHGAP44	0.15038793	0.169955846	0.856729538	-0.022578651
ARHGAP5	0.492746571	-0.048599202	0.661058983	0.049643184
ARHGAP6	0.104324257	0.153789743	0.066817528	0.263479503
ARHGAP8	0.319354109	0.122925567	0.091817142	-0.183810501
ARHGAP9	0.997738424	0.011183933	0.145360479	0.233758955
ARHGDIA	0.007673492	-0.222249068	0.887196931	0.033343146
ARHGDIB	0.624604442	-0.009618472	0.278323586	-0.099804848
ARHGDIG	0.84241441	0.017238698	0.877020297	0.034131813
ARHGEF1	0.203276713	0.109947515	0.170301481	-0.210745524
ARHGEF10	0.968143536	0.001764325	0.336042426	-0.090921426
ARHGEF10L	0.683489426	-0.018949393	0.107722346	0.167896131
ARHGEF11	0.493300251	-0.048035878	0.495397565	-0.161300794
ARHGEF12	0.294835755	-0.080637288	0.386168559	0.10255316
ARHGEF15	0.656629913	-0.0309772	0.92192688	-0.033433352
ARHGEF16	0.25549616	-0.10490071	0.123205332	-0.185423018
ARHGEF17	0.356041412	0.074197702	0.692498931	0.048701331
ARHGEF18	0.996848531	0.026907856	0.748459401	0.029482739
ARHGEF19	0.811645302	-0.016922028	0.745854556	0.041864526
ARHGEF2	0.01090091	-0.256528355	0.641858035	0.088736512
ARHGEF25	0.662349765	0.003595806	0.807774843	-0.032355395
ARHGEF26	0.517744684	-0.06113322	0.529172875	-0.083839005
ARHGEF28	0.843787897	0.015368228	0.404327386	0.117833526
ARHGEF3	0.535758683	0.094299494	0.492683015	-0.055238719
ARHGEF33	0.622741725	0.085066632	0.482440847	0.079211485
ARHGEF35	0.235900735	-0.157981477	0.254770845	0.194702622
ARHGEF37	0.484303455	-0.072149616	0.096721953	-0.18784762
ARHGEF38	0.633953856	0.0306853	0.127014013	-0.307736446
ARHGEF39	0.412079411	0.083230024	0.274907682	-0.103015018
ARHGEF4	0.976542386	0.058832215	0.503040601	0.096894201
ARHGEF40	0.789937772	0.070271671	0.593425084	0.088920022
ARHGEF5	0.233105286	-0.137589021	0.429485427	0.113363722
ARHGEF6	0.173512551	0.113187141	0.394567115	-0.170125114
ARHGEF7	0.438058726	0.069074415	0.018707747	-0.296191682
ARHGEF9	0.307546096	0.09356271	0.31111378	-0.111693615
ARID1A	0.506687971	0.05524776	0.183528252	-0.170378046
ARID1B	0.59448778	0.037415627	0.504686463	-0.055272577
ARID2	0.47303772	-0.06265336	0.697580623	0.022039007
ARID3A	0.078319804	-0.363995841	0.033498249	-1.452468276
ARID3B	0.48832914	-0.040404163	0.22379903	0.144138874
ARID3C	0.759020685	0.022502324	0.746505496	-0.045935348
ARID4A	0.107930548	-0.146981529	0.172454899	-0.136091676
ARID4B	0.004200211	-0.335582659	0.932172999	0.021384641
ARID5A	0.293623694	0.076077158	0.636940921	0.059195812
ARID5B	0.508374763	0.035423016	0.427479966	-0.132389551
ARIH1	0.197721408	0.166235188	0.624109777	-0.042514886
ARIH2	0.627091799	-0.039423759	0.504686463	-0.074201875
ARIH2OS	0.309959616	0.087725304	0.079073259	0.481968356
ARL1	0.60180179	0.040848483	0.187813796	-0.167345242
ARL10	0.718863918	0.220096831	0.709881103	-0.034216159
ARL11	0.168327091	0.14903716	0.279086581	0.222018314
ARL13A	0.555099184	0.050928233	0.219369156	0.302023045
ARL13B	0.995692354	-0.036033487	0.085338856	-0.20608748
ARL14	0.88866147	0.022806595	0.969825463	-0.063143493
ARL14EP	0.008803585	-1.059057745	0.000160572	-1.007995077
ARL14EPL	0.36899478	-0.06806828	0.706613793	0.035797895
ARL15	0.718616324	-0.025299578	0.399499888	-0.082278289
ARL16	0.689151753	-0.022919886	0.409141715	0.100106713
ARL17A	0.685423888	0.005805598	0.497574942	-0.014633627
ARL17B	0.525403288	0.106357819	0.691230656	0.013551691
ARL2	0.146444258	0.129629291	0.110573711	-0.156274914
ARL2BP	0.011898554	0.227845358	0.044888166	-0.23647741
ARL3	0.645598956	0.029274235	0.932955546	0.05675564
ARL4A	0.589634457	0.042067943	0.596999014	-0.097962814
ARL4C	0.771747261	0.025741222	0.289526282	0.129651736
ARL4D	0.064087023	-0.151775797	0.213816577	0.189406614
ARL5A	0.426227742	0.06239625	0.769399288	-0.007351382
ARL5B	0.245010105	-0.086019969	0.244405417	0.173157317
ARL5C	0.2892081	0.076310131	0.960231469	0.027033084
ARL6	0.297676919	0.111758944	0.248258737	0.175633515
ARL6IP1	0.184320714	0.126012787	0.419017827	0.098363008
ARL6IP4	0.376053129	0.069167459	0.952697298	0.012984474
ARL6IP5	0.931103516	0.025543036	0.772028995	0.032615216
ARL6IP6	0.601177583	-0.082818766	0.2608366	0.195178203
ARL8A	0.604861225	-0.036934093	0.982166825	0.005522963
ARL8B	0.731783508	0.028357852	0.10474539	-0.31645089
ARL9	0.814369326	0.027737054	0.88516006	-0.013109192
ARMC1	0.478468491	0.051883793	0.13135267	-0.153330563
ARMC10	0.209900521	0.106803914	0.765459706	0.020103487
ARMC12	0.248145592	0.119926156	0.514179321	0.144058071
ARMC2	0.612232163	-0.010206734	0.644097954	0.103089519
ARMC3	0.886850676	0.006947375	0.085164389	0.391391047
ARMC4	0.072729978	0.158602842	0.447778993	-0.066371583
ARMC5	0.793996087	0.012620285	0.772028995	-0.014417857
ARMC6	0.003227177	0.260674471	0.438069398	-0.069402286
ARMC7	0.215604017	0.145066075	0.178447845	-0.27858485
ARMC8	0.139969391	-0.107605247	0.939010101	-0.056059798
ARMC9	0.576142991	0.054947768	0.427479966	0.128794818
ARMCX1	0.99614821	-0.001066433	0.504137527	0.064190781
ARMCX2	0.103379539	-0.18249948	0.126456674	-0.173195
ARMCX3	0.180118659	0.157158197	0.876342558	-0.142527788
ARMCX4	0.491693067	-0.061538923	0.957491324	0.325353017
ARMCX5	0.454829314	0.066880996	0.826474177	0.030219013
ARMCX5-GPRASP2	0.454829314	0.066880996	0.826474177	0.030219013
ARMCX6	0.483385167	-0.054123306	0.431999925	0.132576047
ARMS2	0.225960489	-0.086543255	0.517398446	0.07677031
ARNT	0.632703843	-0.04243909	0.682377155	0.090394558
ARNT2	0.53056816	0.064398916	0.005345234	-0.310217382
ARNTL	0.843787897	0.012948207	0.432503847	-0.06839794
ARNTL2	0.686069169	0.027708919	0.555351346	-0.045653225
ARPC1A	0.801967503	-0.047427428	0.327476986	-0.175552263
ARPC1B	0.101545339	0.327396575	0.619251279	0.140378354
ARPC2	0.421142533	-0.059897912	0.196903796	-0.119170884
ARPC3	0.048130793	-0.199636943	0.260022111	0.142032958
ARPC4	0.160078144	-0.101314358	0.868893518	0.018830797
ARPC4-TTLL3	0.385441201	0.091123478	0.230397927	-0.263356752
ARPC5	0.066261205	0.237674005	0.934907268	0.006908378
ARPC5L	0.310060002	-0.138231206	0.344311919	-0.11718227
ARPP19	0.853415386	0.036056422	0.361689144	0.176735281
ARPP21	0.841727846	-0.007870084	0.083370862	0.203882104
ARR3	0.131681687	-0.109555064	0.23309806	-0.192353353
ARRB1	0.191978863	-0.096569294	0.984224213	-0.008462491
ARRB2	0.17943721	-0.106670661	0.079611191	-0.212644288
ARRDC1	0.420016047	-0.058947851	0.282537657	-0.09168283
ARRDC2	0.244653984	-0.086664317	0.035932558	-0.281243196
ARRDC3	0.752348369	0.026575054	0.209103374	-0.157064497
ARRDC4	0.67690235	-0.042952354	0.228877702	-0.230222715
ARRDC5	0.492392583	0.066478548	0.920733275	0.021765876
ARSA	0.201722296	-0.124874518	0.726412596	0.051010381
ARSB	0.498855339	-0.069828204	0.881766969	-0.008409477
ARSD	0.065487009	-0.171342681	0.201112944	0.184125882
ARSE	0.672779878	-0.069159896	0.028485217	0.404243664
ARSF	0.425207845	0.077647856	0.706506186	-0.016769403
ARSG	0.403132979	-0.106077874	0.304254666	-0.106053192
ARSH	0.295645655	0.076690371	0.980795297	-0.035559933
ARSI	0.843973879	0.03470338	0.424980825	0.118187958
ARSJ	0.366194665	-0.121409195	0.436040811	0.094304453
ARSK	0.789261936	0.07047525	0.176593521	-0.326013389
ART1	0.358463368	0.070320993	0.201501102	-0.183592248
ART3	0.422156717	-0.06302985	0.141534059	0.16503838
ART4	0.60977077	0.072458002	0.210666006	-0.136081519
ART5	0.753014778	-0.025082329	0.502492611	-0.042058338
ARTN	0.01295703	0.233940572	0.412423492	-0.19296892
ARV1	0.025639322	0.239311871	0.037480099	-0.204758993
ARVCF	0.046369854	0.211777534	0.201112944	-0.120628216
ARX	0.294835755	-0.093171279	0.187525815	-0.134450998
AS3MT	0.106210189	-0.137682802	0.014041952	0.31801329
ASAH1	0.23002385	-0.087077841	0.683639303	0.053984296
ASAH2	0.783860999	0.001912713	0.797801613	0.036180064
ASAH2B	0.049496821	0.257524093	0.412123582	-0.105864373
ASAP1	0.508374763	0.051523498	0.516286514	-0.048079546
ASAP2	0.17023316	-0.121778263	0.332599097	0.025764247
ASAP3	0.638337113	-0.048407553	0.271145934	0.130917199
ASB1	0.539813363	-0.038811202	0.631428225	-0.035142442
ASB10	0.549138511	0.040604086	0.0056356	0.456034358
ASB11	0.266667862	0.107628309	0.476564485	0.088112699
ASB12	0.101728748	0.16724026	0.214133494	0.139982043
ASB13	0.44849834	-0.064695175	0.865511393	-0.008740316
ASB14	0.574586835	0.058813999	0.054243336	0.253432441
ASB15	0.285302454	-0.10393145	0.148893385	0.250683506
ASB16	0.83829684	0.01375086	0.843253928	-0.010302153
ASB17	0.721243232	-0.036073568	0.435534512	-0.063859019
ASB18	0.5421372	0.079843512	0.573360427	-0.045447133
ASB2	0.599359279	-0.047184303	0.615618273	-0.034924371
ASB3	0.44849834	-0.158888439	0.797137883	-0.019741155
ASB4	0.606086949	0.034630089	0.81844746	0.014662078
ASB5	0.297876278	-0.092114335	0.461784959	-0.179583587
ASB6	0.30838955	-0.095662791	0.301833069	-0.089197241
ASB7	0.885888163	0.021517172	0.584533405	-0.080591494
ASB8	0.867206552	-0.020511975	0.089036116	-0.163486632
ASB9	0.460143359	-0.050241788	0.328752688	0.096369219
ASCC1	0.304652834	-0.107319136	0.425979455	0.084263426
ASCC2	0.644620868	-0.05480725	0.054458846	-0.269584195
ASCC3	0.822554748	-0.03030116	0.00837101	0.489302131
ASCL1	0.148899669	0.104886063	0.397578639	0.100603655
ASCL2	0.195288359	0.142327965	0.263728638	-0.097280809
ASCL3	0.789937772	0.050864254	0.725122551	-0.004108549
ASCL4	0.55854244	0.04510968	0.269651156	0.17698061
ASCL5	0.287215876	0.098329236	0.464930288	-0.10571438
ASF1A	0.022302674	0.363828431	0.181834469	0.273381905
ASF1B	0.158517485	-0.007837531	0.707145291	-0.12412701
ASGR1	0.218316127	0.123600297	0.732874403	0.05479143
ASGR2	0.056993571	-0.165632787	0.592235954	0.086714717
ASH1L	0.272377938	-0.087043831	0.779933727	0.082541118
ASH2L	0.200485016	-0.115647469	0.499211313	-0.098278499
ASIC1	0.018552939	-0.299520262	0.491504676	-0.1954648
ASIC2	0.781838314	-0.016930617	0.71611425	0.021214554
ASIC3	0.190331323	0.240331432	0.151015092	0.286290071
ASIC4	0.689298996	-0.078890753	0.635101102	0.237075551
ASIC5	0.25220901	-0.090047421	0.328327097	0.096162715
ASIP	0.580584058	-0.062828668	0.114270633	0.191800417
ASL	0.652194989	-0.029955646	0.712265527	-0.030537801
ASMT	0.281294882	-0.132273542	0.522976645	0.080311726
ASMTL	0.333633564	-0.069549292	0.920561671	0.013728345
ASNA1	0.523687398	-0.041549202	0.175175231	0.170488497
ASNS	0.979342627	-0.003365954	0.816443716	0.031416649
ASNSD1	0.254031546	-0.120302154	0.733521635	0.076589806
ASPA	0.927278135	-0.044486677	0.83549247	0.025413454
ASPDH	0.627387936	0.040879765	0.578640263	0.084686151
ASPG	0.446923451	-0.082900477	0.294869052	-0.130736541
ASPH	0.270083946	0.151352591	0.158055382	-0.126515437
ASPHD1	0.044014337	-0.183540422	0.457089322	-0.062998541
ASPHD2	0.552655816	0.050353277	0.122787709	-0.181093464
ASPM	0.143174071	0.241152097	0.025869797	0.305408526
ASPN	0.855481314	-0.018140803	0.707784602	0.047001872
ASPRV1	0.733104656	-0.089748608	0.267419606	-0.111387726
ASPSCR1	0.730463154	-0.023222969	0.813106813	0.017109577
ASRGL1	0.963245779	-0.002721702	0.106225599	0.192460433
ASS1	0.072171878	0.186587659	0.80577764	-0.010553389
ASTE1	0.225624203	0.088570768	0.956121438	-0.002335389
ASTL	0.823237752	0.014311312	0.495397565	0.085873207
ASTN1	0.301767363	0.089156949	0.207239322	0.118033896
ASTN2	0.428271812	0.068726462	0.657324715	0.033708117
ASUN	0.356924152	0.093288832	0.589297538	-0.05184756
ASXL1	0.134858312	-0.124002807	0.088713446	-0.166317014
ASXL2	0.755015107	0.017754259	0.782573746	0.034278914
ASXL3	0.806974304	-0.02245116	0.982280523	-0.177798881
ASZ1	0.832813645	-0.005565971	0.971196423	0.003784355
ATAD1	0.267424411	0.078988309	0.839219989	-0.007053941
ATAD2	0.519125784	0.047535259	0.611994664	0.084398625
ATAD2B	0.360006751	-0.090668246	0.791843051	0.041405547
ATAD3A	0.338926676	-0.071500973	0.351375557	-0.100621103
ATAD3B	0.415590133	0.089603094	0.916467467	0.079863316
ATAD3C	0.457834599	0.101136742	0.136734252	-1.193816322
ATAD5	0.444426549	-0.078916338	0.385171577	-0.164138757
ATAT1	0.14620043	0.133295106	0.854705432	0.03477443
ATCAY	0.493854265	0.042268568	0.540463159	-0.037532372
ATE1	0.494408612	-0.049028075	0.595210825	-0.040659127
ATF1	0.338040768	0.087083427	0.309955105	-0.090349304
ATF2	0.22937026	-0.103152552	0.172322675	-0.137073702
ATF3	0.298492029	0.078067622	0.289526282	0.176473746
ATF4	0.358333242	0.096457867	0.636327399	-0.04710461
ATF5	0.03318648	0.660591868	0.022815237	0.572782447
ATF6	0.00011065	-1.872294136	0.000110975	-2.775878191
ATF6B	0.432377022	-0.052634215	0.017902024	0.319065805
ATF7	0.852038658	0.009283762	0.562869831	0.064553216
ATF7IP	0.000114287	1.023510329	0.000205447	0.877467224
ATF7IP2	0.165364273	0.237162636	0.515175821	0.169808213
ATG10	0.101870007	0.143686193	0.991768764	0.010615083
ATG12	0.67188299	-0.037143718	0.743385194	0.05271459
ATG13	0.751682145	0.069076375	0.245102879	0.131735889
ATG14	0.370868902	-0.066040684	0.2234719	-0.117582532
ATG16L1	0.207675443	-0.137873171	0.188679697	0.13017771
ATG16L2	0.355127274	-0.343242748	0.048394059	-0.329391874
ATG2A	0.919947206	0.05026033	0.999314052	0.005825941
ATG2B	0.675772443	-0.031566493	0.601779426	-0.041214937
ATG3	0.636457015	-0.042815076	0.985595864	0.010805615
ATG4A	0.08608824	0.150951266	0.298224789	0.140476114
ATG4B	0.320207975	0.079575439	0.431999925	-0.072462386
ATG4C	0.293220417	-0.082142285	0.727703418	-0.009727617
ATG4D	0.890742347	-0.015123128	0.198699751	-0.120432964
ATG5	0.438058726	0.048796796	0.571605572	-0.044756081
ATG7	0.164296671	0.141865996	0.321986129	-0.157418358
ATG9A	0.719929365	0.008785267	0.504686463	-0.160191887
ATG9B	0.60977077	-0.059817511	0.736760628	0.006480654
ATHL1	0.225960489	0.124974878	0.93832618	0.011642188
ATIC	0.872043249	0.018297989	0.563450204	0.060548044
ATL1	0.286024998	0.088469871	0.514620941	0.068266133
ATL2	0.642104286	0.037960174	0.50139758	-0.048394045
ATL3	0.131232657	0.11466188	0.510745493	0.168377281
ATM	0.552068832	-0.042145084	0.163442003	-0.155604675
ATMIN	0.510628393	0.053125983	0.486200758	-0.066767581
ATN1	0.483385167	0.050492147	0.734816667	0.039449176
ATOH1	0.823237752	-0.005302671	0.31036496	-0.138778604
ATOH7	0.018948581	-0.284840755	0.046755674	-0.265939998
ATOH8	0.770404659	0.001537256	0.059499812	-0.207182382
ATOX1	0.164030584	0.111543491	0.92192688	-0.025192494
ATP10A	0.445928166	0.121666721	0.407727307	-0.187178263
ATP10B	0.929010609	-0.035691121	0.629595186	-0.060970463
ATP10D	0.578781815	-0.053828776	0.47762999	0.119974884
ATP11A	0.162705015	-0.115430244	0.731580509	0.015239429
ATP11B	0.411079587	-0.058318824	0.696308917	-0.04812335
ATP11C	0.599969485	-0.039118881	0.225769002	0.142368229
ATP12A	0.171966694	-0.160048402	0.278704906	-0.132125959
ATP13A1	0.233794007	0.143076404	0.943114554	0.02637614
ATP13A2	0.427760261	0.072164438	0.719970199	-0.124649606
ATP13A3	0.793996087	0.018595092	0.489976458	0.078081631
ATP13A4	0.645250652	0.042902097	0.026845948	0.256258273
ATP13A5	0.676092823	0.040770149	0.908285809	-0.096160642
ATP1A1	0.002946025	0.529522734	0.005445289	0.810169687
ATP1A2	0.460143359	0.08826638	0.945851702	-0.047504174
ATP1A3	0.2530029	0.089112981	0.870247044	0.031280392
ATP1A4	0.020660136	0.27371301	0.012630699	0.282261588
ATP1B1	0.112119704	-0.294263019	0.709474504	0.003470118
ATP1B2	0.275153856	0.105859389	0.671916786	0.35634285
ATP1B3	0.281294882	0.121525328	0.034075046	-0.249614584
ATP1B4	0.574134908	-0.062581877	0.801122444	-0.042835967
ATP2A1	0.311283893	-0.08728276	0.862807463	-0.012954377
ATP2A2	0.333194891	0.107546092	0.176547346	0.200002364
ATP2A3	0.933894796	-0.020062787	0.59640268	-0.050475604
ATP2B1	0.058376708	0.294813883	0.732504771	-0.059205674
ATP2B2	0.219961929	0.099287725	0.699489775	0.061991113
ATP2B3	0.581787011	0.049223805	0.778614666	0.046669882
ATP2B4	0.948501869	0.007291339	0.18559942	0.183032923
ATP2C1	0.670646589	0.20128495	0.36395609	-0.011430019
ATP2C2	0.922194107	0.153340942	0.697345245	-0.010301867
ATP4A	0.451657554	0.05051553	0.506885354	-0.076166576
ATP4B	0.729915215	-0.041098747	0.070157666	-0.316020437
ATP5A1	0.114025583	-0.11693362	0.076132729	-0.170007059
ATP5B	0.003552509	-0.36357399	0.036237632	-0.375698112
ATP5C1	0.021146363	-0.204672319	0.423485446	-0.15083334
ATP5D	0.74436599	-0.009096623	0.058119105	-0.289455015
ATP5E	0.650298054	-0.029489737	0.350931408	-0.097954292
ATP5F1	0.60424878	0.307985821	0.02805215	-0.217490311
ATP5G1	0.234484169	0.073344096	0.981481054	0.024397374
ATP5G2	0.321063333	0.082670344	0.459694692	-0.061642376
ATP5G3	0.719929365	-0.072037256	0.386639951	0.114688382
ATP5H	0.008713377	-0.231166851	0.007676942	-0.349374787
ATP5I	0.562088979	-0.101004224	0.264096145	-0.162737993
ATP5J	0.483933153	-0.054913095	0.993826525	0.016956124
ATP5J2	0.001600133	-0.362938671	0.007637769	-0.33344213
ATP5J2-PTCD1	0.001562036	-0.368116058	0.023282203	-0.247337211
ATP5L	0.949260454	0.011699104	0.163701919	-0.118410776
ATP5L2	0.419623941	0.080249473	0.811106295	0.025176511
ATP5O	0.608541724	0.037095203	0.866187623	-0.000786452
ATP5S	0.13945722	0.208013092	0.370471335	-0.08224143
ATP5SL	0.872043249	0.008011643	0.853356557	0.108470866
ATP6AP1	0.956950725	-0.007556372	0.175723119	0.153511582
ATP6AP1L	0.020136572	0.17761866	0.605376024	0.086540134
ATP6AP2	0.351032006	0.106525076	0.930122821	0.137013955
ATP6V0A1	0.74436599	-0.023726353	0.015887769	0.330995058
ATP6V0A2	0.719929365	-0.018529664	0.145296741	0.233420521
ATP6V0A4	0.2892081	-0.191093473	0.269278347	0.168730351
ATP6V0B	0.139263776	-0.108456126	0.815776067	0.023540286
ATP6V0C	0.115033552	0.112382994	0.072642191	0.215339218
ATP6V0D1	0.514018602	0.059202603	0.123205332	0.26661083
ATP6V0D2	0.626469561	-0.049087656	0.449323189	-0.117558141
ATP6V0E1	0.098288798	0.128313016	0.748459401	-0.009614858
ATP6V0E2	0.403796468	-0.078540875	0.15704478	0.191031658
ATP6V1A	0.026823485	-0.215329599	0.581365209	-0.004104006
ATP6V1B1	0.596312471	-0.059454769	0.127872702	-0.143027839
ATP6V1B2	0.335391978	-0.075583551	0.04938015	0.201881902
ATP6V1C1	0.967443779	-0.048738021	0.842581316	-0.002827345
ATP6V1C2	0.765710991	-0.076241457	0.558237259	0.061571961
ATP6V1D	0.321920182	0.09505277	0.793821444	0.045979552
ATP6V1E1	0.166437087	0.121052345	0.200507651	0.165646224
ATP6V1E2	0.068762713	0.133309368	0.591047919	-0.04962656
ATP6V1F	0.919250436	-0.003801548	0.434522931	0.087280338
ATP6V1G1	0.949959385	0.008634182	0.923292318	-0.003644696
ATP6V1G2	0.556184137	-0.046079849	0.242321394	0.167186948
ATP6V1G3	0.337751526	-0.186284397	0.379789222	0.367251881
ATP6V1H	0.728484122	0.047875525	0.370350668	-0.095329287
ATP7A	0.394791349	0.087152041	0.350044178	0.106030868
ATP7B	0.930405827	0.005083499	0.073883383	0.178517164
ATP8A1	0.304239506	0.106276588	0.128088078	0.193214045
ATP8A2	0.075141443	0.187972257	0.747156617	-0.011103413
ATP8B1	0.821871878	0.027881941	0.815776067	-0.046697694
ATP8B2	0.463348388	0.098589008	0.275664287	0.169900251
ATP8B3	0.071755608	-0.159344592	0.054783449	-0.290582398
ATP8B4	0.273952601	0.091475203	0.45358578	-0.104989049
ATP9A	0.494408612	0.088622665	0.892632193	-0.030865083
ATP9B	0.836239707	-0.017921494	0.638168713	-0.058545501
ATPAF1	0.347417001	0.139533664	0.45553009	0.077236864
ATPAF2	0.872734601	0.009208894	0.825804579	-0.021217509
ATPIF1	0.79264269	0.004121535	0.654219341	0.067962291
ATR	0.085927823	0.185973183	0.067202057	0.2554472
ATRAID	0.27468523	-0.104059399	0.413104335	-0.070144105
ATRIP	0.288808912	-0.089678495	0.732874403	-0.051071873
ATRN	0.422282891	0.104138356	0.715926047	0.087212433
ATRNL1	0.180577525	-0.159734484	0.5757042	0.133070942
ATRX	0.00011065	1.060879918	0.00110397	0.681007858
ATXN1	0.904633415	0.004878322	0.338206116	0.189145509
ATXN10	0.142819385	-0.123518585	0.898752884	-0.04415617
ATXN1L	0.722700197	0.023420507	0.20082331	0.209468346
ATXN2	0.409084265	-0.076563653	0.313243964	-0.126682296
ATXN2L	0.938552618	-0.00814667	0.101000443	0.299739157
ATXN3	0.74635905	0.020877963	0.497030121	-0.013620689
ATXN3L	0.721229868	0.122987321	0.301833069	0.139761672
ATXN7	0.152138538	0.122366119	0.093149796	-0.201644429
ATXN7L1	0.859366393	-0.007155469	0.417927666	0.097552681
ATXN7L2	0.751016106	0.021648911	0.69885318	-0.046657792
ATXN7L3	0.001116327	0.514383921	0.244405417	0.170620293
ATXN7L3B	0.631454878	-0.015648858	0.436040811	0.092351814
AUH	0.156711307	-0.121791445	0.144822258	-0.150961868
AUNIP	0.224089629	0.152814366	0.921496649	-0.002982204
AUP1	0.456419887	0.050953265	0.260801278	0.119839086
AURKA	0.396744636	0.025342282	0.468614849	-0.058499294
AURKAIP1	0.857548233	-0.018895016	0.92192688	0.002256062
AURKB	0.564145241	0.085498987	0.287898254	-0.122835106
AURKC	0.787235383	0.031391598	0.344750723	0.132997635
AUTS2	0.775779156	0.029709435	0.92260957	0.01965234
AVEN	0.438058726	-0.085585021	0.884481271	-0.009713153
AVIL	0.545048995	0.087372824	0.649881864	-0.096611232
AVL9	0.109283797	-0.134904394	0.528023294	-0.047907572
AVP	0.856170178	0.001160564	0.42249024	0.092419525
AVPI1	0.650298054	-0.043274694	0.078437623	-0.16156418
AVPR1A	0.075718234	-1.425616048	0.841236437	-0.474438693
AVPR1B	0.037625958	0.160054255	0.346950093	-0.085747856
AVPR2	0.17915297	-0.100270639	0.576877781	-0.093094485
AWAT1	0.394303938	0.072658129	0.780593495	0.008216886
AWAT2	0.818459563	-0.028821149	0.978052417	0.007942174
AXDND1	0.872492426	0.026165961	0.579816656	0.070727917
AXIN1	0.369878158	-0.097272265	0.979673354	0.051484523
AXIN2	0.617168081	-0.043809391	0.175723119	0.142381191
AXL	0.166706107	-0.103564008	0.262262136	-0.095625936
AZGP1	0.835532934	-0.026608955	0.399019053	0.109564851
AZI1	0.010933207	-0.231550918	0.324621273	-0.094427208
AZI2	0.014488417	0.439171284	0.147446655	0.206219845
AZIN1	0.457136474	-0.000809552	0.056267341	0.247816481
AZU1	0.903242922	0.010824362	0.463880524	-0.070972897
B2M	0.088687965	-0.119698472	0.020886057	0.279206274
B3GALNT1	0.668089381	-0.034229376	0.405782413	0.11138545
B3GALNT2	0.851350463	0.033339866	0.793821444	0.050721082
B3GALT1	0.231389782	0.096238932	0.503040601	0.113221739
B3GALT2	0.391387123	-0.063783476	0.397578639	0.159453687
B3GALT4	0.503323232	-0.077315293	0.407240563	0.119529786
B3GALT5	0.451657554	0.05040229	0.206322234	0.242727812
B3GALT6	0.405606352	0.059153798	0.632039743	0.125054712
B3GALTL	0.151887506	0.119208964	0.515175821	-0.037203635
B3GAT1	0.417604167	0.100385802	0.264464006	0.197615088
B3GAT2	0.814134358	-0.053224956	0.427383428	0.092145621
B3GAT3	0.816413819	0.024396664	0.556504837	-0.024468583
B3GNT1	0.584196407	-0.053774273	0.520183691	-0.065924159
B3GNT2	0.517420484	0.039181734	0.550749098	-0.066346786
B3GNT3	0.841727846	-0.015446707	0.723833285	0.146571138
B3GNT4	0.298492029	0.133476946	0.421993151	-0.088654116
B3GNT5	0.849974412	0.013424125	0.991768764	0.03355921
B3GNT6	0.599129553	-0.029314118	0.534224946	-0.051321937
B3GNT7	0.513587324	0.049138393	0.240615425	-0.129106782
B3GNT8	0.912982364	0.008760644	0.412123582	0.101646757
B3GNT9	0.313840327	0.075110924	0.580405272	-0.133597497
B3GNTL1	0.08852365	0.120092733	0.035104876	-0.362240993
B4GALNT1	0.625847588	0.040933662	0.281768262	0.127857713
B4GALNT2	0.735978676	-0.034301327	0.741952737	-0.024084936
B4GALNT3	0.940178098	0.031739144	0.912375477	0.003715551
B4GALNT4	0.035963602	-0.201033517	0.77531981	-0.035326136
B4GALT1	0.805524627	-0.009973915	0.252867211	0.122018721
B4GALT2	0.394791349	0.057626176	0.195416271	0.129032314
B4GALT3	0.851350463	0.013268344	0.821789665	0.142811007
B4GALT4	0.132131907	0.170020053	0.640627272	-0.054729325
B4GALT5	0.068629147	-0.232165759	0.287573422	-0.060337244
B4GALT6	0.777797379	0.027830792	0.279468612	0.152414389
B4GALT7	0.781838314	0.02469334	0.207549157	-0.156505765
B9D1	0.156198134	-0.117596299	0.058119105	-0.333190628
B9D2	0.924129095	0.026669365	0.305064725	-0.090601656
BAALC	0.751016106	0.040873165	0.382410074	-0.02250025
BAAT	0.281776825	-0.10917083	0.511851206	0.112328906
BABAM1	0.661888223	0.060626192	0.175365308	0.159186509
BACE1	0.460143359	-0.075492728	0.825135107	0.012547234
BACE2	0.091687891	0.129586184	0.011402243	0.326017979
BACH1	0.815732182	0.027140343	0.119282427	0.165353297
BACH2	0.979342627	-0.002803242	0.103281604	0.155119988
BAD	0.200176563	-0.104502573	0.114665376	-0.156174109
BAG1	0.312576864	-0.068837971	0.285629469	0.140748319
BAG2	0.818459563	-0.018014432	0.828483728	0.115466569
BAG3	0.769733615	0.029009243	0.284080715	0.132158909
BAG4	0.848598819	-0.007480369	0.109235742	-0.206872024
BAG5	0.645250652	0.095470763	0.399499888	0.182404866
BAG6	0.60180179	-0.045578537	0.333028263	-0.0870635
BAGE	0.524259042	0.056099848	0.429987645	-0.061082933
BAGE3	0.668089381	-0.028021677	0.852682281	0.031878536
BAGE4	0.668089381	-0.028021677	0.852682281	0.031878536
BAGE5	0.668089381	-0.028021677	0.852682281	0.031878536
BAHCC1	0.652827802	0.034816457	0.10999872	-0.140408638
BAHD1	0.342931678	-0.097906609	0.104377908	-0.164113601
BAI1	0.793319311	0.038298876	0.979423827	0.002730165
BAI2	0.195028764	-0.235767855	0.098693247	0.677261033
BAI3	0.623983269	0.040657934	0.719327042	0.105362676
BAIAP2	0.375669317	-1.268839876	0.768969558	-1.113153423
BAIAP2L1	0.917857084	-0.030616022	0.360333235	0.11965222
BAIAP2L2	0.737072832	-0.064615417	0.657324715	-0.093955275
BAIAP3	0.791289917	0.019278608	0.529148133	-0.061401028
BAK1	0.706184342	-0.03115451	0.741303075	0.036977696
BAMBI	0.308341548	0.108023171	0.841567336	0.011799173
BANF1	0.260296644	0.086655135	0.661058983	0.058682574
BANF2	0.323156843	0.079897582	0.957444689	0.010328845
BANK1	0.520571713	-0.052960476	0.557226994	0.043179583
BANP	0.52712205	0.103087163	0.611391648	-0.05812404
BAP1	0.08355043	0.174001101	0.720613553	-0.023541119
BARD1	0.36712656	0.048592087	0.426979454	0.109382618
BARHL1	0.704228443	0.031889045	0.956121438	0.015056361
BARHL2	0.494408612	0.048151357	0.209103374	0.13374247
BARX1	0.433406874	-0.062660537	0.127014013	-0.150311023
BARX2	0.614081087	-0.068328443	0.252867211	-0.103330056
BASP1	0.184320714	-0.101268528	0.064424046	-0.168468565
BATF	0.747023782	-0.016015552	0.77531981	0.034644036
BATF2	0.117893174	0.139772734	0.941062132	0.032394889
BATF3	0.340258329	-0.082535854	0.679225677	0.047638389
BAX	0.970942807	-0.042880075	0.389949513	0.080739924
BAZ1A	0.756349574	0.015225741	0.676708522	0.007254649
BAZ1B	0.827338572	0.060863117	0.562289746	-0.051252322
BAZ2A	0.068762713	-0.149954101	0.487816986	-0.068510709
BAZ2B	0.860995263	0.009904571	0.421496405	-0.067125101
BBC3	0.45218531	0.06272255	0.444699665	0.054617974
BBIP1	0.307803436	0.110894426	0.875089512	-0.000354493
BBOX1	0.435030293	0.059099561	0.014199415	0.365768695
BBS1	0.599969485	0.036131283	0.841908819	-0.059462383
BBS10	0.686714678	-0.050836225	0.716756408	0.060318011
BBS12	0.97584237	-0.006299398	0.164744697	-0.121824176
BBS2	0.474545037	0.067461232	0.252867211	-0.205830702
BBS4	0.243942831	0.121274543	0.472335644	0.081201128
BBS5	0.915575102	-0.008586257	0.401005549	-0.188631637
BBS7	0.980042728	0.001940995	0.200507651	0.232285329
BBS9	0.712063645	-0.053502183	0.156290048	-0.135527662
BBX	0.049437239	-0.161264804	0.917149684	0.080507013
BCAM	0.69277026	0.030401068	0.010471402	-0.383046617
BCAN	0.976542386	-0.003174036	0.278704906	0.092228972
BCAP29	0.348769843	0.066820633	0.408701834	0.109948578
BCAP31	0.382237304	0.073770168	0.939694067	0.026734769
BCAR1	0.030130642	0.284396146	0.150350928	-0.330615852
BCAR3	0.23002385	0.118264104	0.132676427	0.207220586
BCAS1	0.508937681	0.076250373	0.437561743	0.087258772
BCAS2	0.232418005	-0.114996619	0.749111062	-0.148549512
BCAS3	0.296457044	0.086873282	0.730933848	-0.09994255
BCAS4	0.307080969	0.11180357	0.320389033	0.124155752
BCAT1	0.266667862	0.139468878	0.573360427	0.084101616
BCAT2	0.717960115	0.033467871	0.978738114	0.023557473
BCCIP	0.782512379	-0.021586784	0.247906689	0.289525334
BCDIN3D	0.581787011	0.03424502	0.430490204	-0.064847129
BCHE	0.971418869	-0.00039968	0.35426036	0.121415279
BCKDHA	0.270847133	0.088870219	0.223145112	0.152725565
BCKDHB	0.616550139	0.038915521	0.630205946	0.05788574
BCKDK	0.695126943	-0.032190187	0.138303529	-0.240092078
BCL10	0.042381611	0.165549067	0.027262924	-0.217683026
BCL11A	0.538073764	-0.046955317	0.208480679	0.163844647
BCL11B	0.669367506	0.004239685	0.858079467	0.006142383
BCL2	0.244653984	-0.156562369	0.150594905	-0.181331368
BCL2A1	0.187826667	0.155767303	0.512958166	0.119158776
BCL2L1	0.113624348	-0.132800873	0.45553009	-0.074145728
BCL2L10	0.989426944	-0.002578158	0.760900124	0.042813886
BCL2L11	0.126786911	0.202649792	0.789846638	0.088581924
BCL2L12	0.347417001	0.053130632	0.386639951	-0.101854875
BCL2L13	0.628960105	-0.03979001	0.727703418	-0.041125411
BCL2L14	0.105452598	0.127331768	0.035328977	0.3213556
BCL2L15	0.458013583	-0.060332196	0.056542035	0.334318034
BCL2L2	0.254763121	0.092787943	0.76087119	0.025983038
BCL2L2-PABPN1	0.940178098	-0.025335659	0.350044178	0.125078669
BCL3	0.097399163	0.152587859	0.210815056	0.20701681
BCL6	0.556184137	0.001761908	0.069679907	0.257724526
BCL6B	0.151887506	-0.185659512	0.130257381	0.265839124
BCL7A	0.741048031	0.022179647	0.820452391	0.035936032
BCL7B	0.211179717	0.140100311	0.837204596	0.031868884
BCL7C	0.562818838	0.047055942	0.866761822	0.205186228
BCL9	0.727854387	-0.024296336	0.137045799	-0.241790169
BCL9L	0.865825543	0.016358893	0.90624188	-0.015782436
BCLAF1	0.230131805	-0.112455981	0.010255574	-0.390356028
BCMO1	0.004177001	0.265157251	0.067976579	0.27068714
BCO2	0.097754242	0.137048844	0.264464006	-0.099038221
BCOR	0.903242922	-0.002919386	0.381941845	-0.105103145
BCORL1	0.061118179	0.165730497	0.421993151	0.09412213
BCR	0.647008829	0.039158617	0.255373234	0.240035869
BCS1L	0.606700227	0.070589445	0.17709843	0.153052259
BDH1	0.207675443	0.133162276	0.151819324	-0.168254657
BDH2	0.22798572	0.096835659	0.674823021	0.048334909
BDKRB1	0.740385015	-0.0304159	0.43654745	-0.087480747
BDKRB2	0.975142372	-0.016338776	0.683639303	0.00969155
BDNF	0.147422679	-0.194077155	0.855380028	0.142306264
BDP1	0.356957033	-0.017417363	0.54160128	0.246082307
BEAN1	0.971510161	-0.103381665	0.141481824	0.203450946
BECN1	0.232074905	-0.083758707	0.77531981	0.03248335
BEGAIN	0.565471737	-0.077904911	0.065927337	0.220847309
BEND2	0.862374821	-0.011203746	0.837204596	-0.036925777
BEND3	0.087542904	-0.169018717	0.054675069	-0.176487573
BEND4	0.468844575	-0.097012457	0.859085229	0.032084596
BEND5	0.41046205	0.077678047	0.528543732	0.108263587
BEND6	0.689874889	-0.164012144	0.678716964	0.058308972
BEND7	0.15903642	0.122307789	0.375886915	0.094063479
BEST1	0.003236421	-0.31379643	0.081566734	-0.195035273
BEST2	0.240195805	-0.109533561	0.295756347	0.137858777
BEST3	0.301767363	0.176382646	0.777296242	0.045168687
BEST4	0.17023316	-0.127432827	0.416547843	-0.074624743
BET1	0.409084265	-0.06217054	0.926706894	-0.029024919
BET1L	0.174650557	0.11611924	0.962286887	0.031568927
BEX1	0.453770669	-0.052514087	0.908285809	-0.00921069
BEX2	0.632967867	-0.09337713	0.015962837	0.509569225
BEX4	0.95765005	0.02523256	0.430490204	-0.11412502
BEX5	0.095814048	0.131174056	0.241975275	-0.121618031
BFAR	0.662986529	0.014470417	0.386639951	-0.080913771
BFSP1	0.059796032	0.173611901	0.138990958	0.200122569
BFSP2	0.682200936	0.029197311	0.106039671	0.187178307
BGLAP	0.315953556	0.006433273	0.41556226	-0.116171103
BGN	0.89560063	0.033412168	0.22184138	-0.134332233
BHLHA15	0.346067502	-0.064618261	0.762181344	-0.017808293
BHLHA9	0.654727738	-0.029850038	0.275285807	-0.098499794
BHLHB9	0.049234332	0.176867911	0.205387357	0.248925799
BHLHE22	0.451130146	-0.054554539	0.89943334	-0.00280671
BHLHE23	0.872734601	0.016361489	0.737408991	-0.026938995
BHLHE40	0.025931042	-0.202150771	0.812439838	-0.014637021
BHLHE41	0.399685477	0.065229781	0.492141063	0.074344161
BHMT	0.890742347	-0.042511034	0.352264923	0.125323569
BHMT2	0.503323232	0.290192341	0.183245146	0.3092616
BICC1	0.79264269	-0.01633808	0.452938035	0.125269473
BICD1	0.788586259	0.017636841	0.983538405	0.010008521
BICD2	0.32536249	0.061692142	0.573360427	0.226028413
BID	0.614697942	-0.038889824	0.768085427	0.051932636
BIK	0.863064757	0.01822291	0.104011451	0.204116023
BIN1	0.878961079	-0.109991892	0.956806365	-0.019935427
BIN2	0.190488256	-0.103714847	0.693133392	0.061788378
BIN3	0.587214665	0.093302	0.866187623	0.027766769
BIRC2	0.675130883	0.045764669	0.070477794	0.250595966
BIRC3	0.188415747	-0.082583168	0.546165697	-0.083329614
BIRC5	0.01317415	0.413963296	0.605588957	0.086738414
BIRC6	0.494408612	0.063451497	0.867540377	0.009367854
BIRC7	0.234138908	-0.096765428	0.809107009	0.040553423
BIRC8	0.726506898	-0.022673547	0.262628232	-0.11991793
BIVM	0.445351712	0.056771354	0.448808121	0.111805609
BIVM-ERCC5	0.040209659	-0.303775093	0.316971292	0.193864325
BLCAP	0.203276713	-0.119882916	0.456569245	0.124184739
BLID	0.869278824	0.005324826	0.808440857	-0.011859206
BLK	0.887274644	-0.003014807	0.811772998	-0.014060697
BLM	0.040164053	0.205713838	0.662305622	0.148992659
BLMH	0.505004125	-0.06516844	0.449323189	0.075869353
BLNK	0.528843676	0.070739084	0.070879539	0.279277281
BLOC1S1	0.166975453	0.178572234	0.447778993	-0.139408549
BLOC1S2	0.665536019	-0.080300348	0.149135557	0.183087653
BLOC1S3	0.218973383	0.100800179	0.160091353	-0.140741176
BLOC1S4	0.686069131	0.087467176	0.69379232	0.089466765
BLOC1S5	0.741048031	-0.067181458	0.607177926	-0.138413313
BLOC1S6	0.799415844	0.02203823	0.538758222	0.084885907
BLVRA	0.034140845	0.155532389	0.509089269	-0.057419718
BLVRB	0.458545508	-0.063328504	0.393276242	0.117323986
BLZF1	0.242171306	0.108256219	0.018111053	0.261322968
BMF	0.933894796	0.024250231	0.230079668	0.147854454
BMI1	0.440135398	0.054135722	0.134457477	-0.161016575
BMP1	0.328828653	0.090698202	0.962286887	0.009495688
BMP10	0.786846127	0.035124897	0.447813731	-0.066424632
BMP15	0.208415463	-0.134474514	0.343873471	-0.088993414
BMP2	0.144502329	0.134950608	0.601779426	-0.049693549
BMP2K	0.297269922	0.07036095	0.714830535	-0.009190815
BMP3	0.463883766	0.080390121	0.091321363	-0.181499299
BMP4	0.194080099	0.107859185	0.361689144	-0.102468061
BMP5	0.779285762	0.063199099	0.803720595	0.032070775
BMP6	0.349673595	0.107973069	0.271520514	-0.110202044
BMP7	0.048730119	0.190863522	0.791170972	0.029710425
BMP8A	0.880230294	-0.009273119	0.808931484	0.026044469
BMP8B	0.785102353	-0.022652376	0.35226597	-0.090000605
BMPER	0.41911846	-0.093573285	0.203853264	-0.181349418
BMPR1A	0.649666244	0.044722044	0.690596844	0.050634914
BMPR1B	0.787910741	0.036084083	0.367144703	0.112877884
BMPR2	0.847911194	-0.014280467	0.874987352	0.039614549
BMS1	0.00231104	-0.370474077	0.004492467	-0.634064201
BMX	0.94786271	-0.059708747	0.363048247	-0.07726709
BNC1	0.74171124	-0.023081746	0.151083766	0.151937591
BNC2	0.945067706	-0.003051063	0.421993151	0.094790843
BNIP1	0.004200211	-0.264174642	0.081398267	-0.302024112
BNIP2	0.413080676	0.109607925	0.980795297	0.035810323
BNIP3	0.869278824	0.03440546	0.088231209	-0.212766075
BNIP3L	0.053211198	-0.188671537	0.858754588	0.027547898
BNIPL	0.093235388	-0.156166088	0.904535871	0.017604054
BOC	0.785102353	-0.007566578	0.020290393	0.412059959
BOD1	0.231732164	0.092319134	0.979423827	0.016935344
BOD1L1	0.000429892	0.520536137	0.007775665	0.302427988
BOD1L2	0.249757391	-0.12764186	0.203886508	0.19176697
BOK	0.647714241	0.053420751	0.455011012	0.159142829
BOLA1	0.502763592	0.068591216	0.041944405	0.334652325
BOLA2	0.377949341	-0.061857023	0.547309773	-0.045627339
BOLA2B	0.377949341	-0.061857023	0.547309773	-0.045627339
BOLA3	0.336714698	0.071631264	0.214133494	-0.133326332
BOLL	0.152893531	0.115879676	0.146488154	0.148408055
BOP1	0.371808174	-0.072060725	0.29862428	-0.16397703
BORA	0.207352343	0.281145822	0.317587669	0.223366496
BPGM	0.98081315	0.01057635	0.173231289	0.151448746
BPHL	0.796027346	-0.01318688	0.462308354	-0.063581385
BPI	0.045285209	0.2358246	0.885838933	0.096249386
BPIFA1	0.351032006	-0.067486693	0.226758618	0.152771969
BPIFA2	0.481743235	0.058554049	0.142936194	-0.13959228
BPIFA3	0.961846666	0.007176113	0.698216795	-0.042425854
BPIFB1	0.70683674	-0.019087429	0.716756408	-0.022282515
BPIFB2	0.370402323	0.092813511	0.161984199	-0.160660295
BPIFB3	0.121229281	-0.133057642	0.783894698	0.095637746
BPIFB4	0.340702957	-0.102887624	0.044249578	-0.351513448
BPIFB6	0.132583319	0.132170161	0.807774843	-0.036889102
BPIFC	0.752348369	-0.017355365	0.997256211	0.011712077
BPNT1	0.680269939	0.034704265	0.223145112	0.17454817
BPTF	0.101728748	0.159703713	0.085694859	0.239120171
BPY2	0.273529921	0.083373998	0.569269747	0.07281125
BPY2B	0.273529921	0.083373998	0.569269747	0.07281125
BPY2C	0.273529921	0.083373998	0.569269747	0.07281125
BRAF	0.171351244	-0.130319151	0.755047683	0.041507191
BRAP	0.941574907	0.005750528	0.354494566	0.140531341
BRAT1	0.56031435	0.062798124	0.568686503	-0.070427286
BRCA1	0.815732182	-0.018021278	0.75759881	-0.006450189
BRCA2	0.70683674	0.036990231	0.039411679	-0.32256583
BRCC3	0.009458753	0.267182294	0.031886266	0.262530058
BRD1	0.004397499	-0.326501984	0.532324295	-0.129832667
BRD2	0.45535629	-0.101508836	0.543310703	-0.051850388
BRD3	0.515718087	-0.045940263	0.592830382	0.062143533
BRD4	0.876359883	-0.008996574	0.928756292	0.036751157
BRD7	0.369462757	-0.072005409	0.838548074	0.040528185
BRD8	0.00917282	0.417609898	0.106411786	0.193510679
BRD9	0.117275749	-0.134806801	0.767428746	-0.02640425
BRDT	0.820998175	0.017654014	0.551323351	-0.072337946
BRE	0.577581782	-0.038769811	0.298224789	0.126744342
BRF1	0.218973383	-0.073011625	0.598192497	0.054597255
BRF2	0.854103918	-0.027165579	0.2202194	-0.154214351
BRI3	0.396448699	0.233911514	0.013271349	-0.409638676
BRI3BP	0.821871878	0.019982695	0.256452512	0.126948173
BRICD5	0.681905562	0.128139134	0.044197101	0.287003137
BRINP1	0.391387123	-0.112117948	0.556504837	0.087007955
BRINP2	0.378424313	0.078574928	0.661058983	0.049840516
BRINP3	0.61840478	0.037807222	0.08352419	-0.16553044
BRIP1	0.264782937	0.110795479	0.191879857	-0.189761549
BRIX1	0.21669752	-0.097032794	0.05099293	-0.223057461
BRK1	0.759688914	-0.015572176	0.701400829	-0.032597492
BRMS1	0.288011651	-0.079434667	0.321146746	-0.115006007
BRMS1L	0.832128812	0.014645882	0.489976458	0.07239262
BROX	0.225624203	0.096305442	0.407727307	0.09251981
BRPF1	0.035731312	-0.200929079	0.006732328	-0.2986038
BRPF3	0.464296159	-0.147805188	0.701617526	-0.101820468
BRS3	0.867083123	-0.02419692	0.150750026	0.266143563
BRSK1	0.119552111	-0.118515487	0.254655472	-0.102826375
BRSK2	0.940178098	-0.007115157	0.145772413	-0.162793899
BRWD1	0.089182386	-0.135274644	0.080649735	-0.236112309
BRWD3	0.557952409	-0.008607873	0.005095531	0.474089317
BSCL2	0.606086949	-0.0518972	0.57043709	0.074494208
BSDC1	0.32709259	0.113253579	0.34037873	-0.128194862
BSG	0.113224225	-0.178264269	0.697580623	-0.073281148
BSN	0.283259272	0.077660996	0.108287912	0.194394221
BSND	0.70683674	-0.027888206	0.144112762	-0.178342497
BSPH1	0.152516792	-0.145172294	0.454745207	0.084270031
BSPRY	0.143980339	0.172219418	0.127228263	0.199994841
BST1	0.630830789	-0.030560554	0.712906475	0.044821289
BST2	0.142819385	0.042934445	0.127228263	0.193207687
BSX	0.763702038	0.036598439	0.337772664	-0.113302204
BTAF1	0.165096884	0.113421206	0.177650793	0.13767058
BTBD1	0.364799591	-0.105535366	0.767428746	0.043248196
BTBD10	0.345764114	-0.08901289	0.007071292	0.339162994
BTBD11	0.350126027	-0.06719435	0.108287912	-0.161646618
BTBD16	0.463348388	-0.060791333	0.373112433	-0.138865695
BTBD17	0.607340548	0.023890572	0.567520873	0.087126788
BTBD18	0.531041045	0.061671011	0.067717593	0.185096613
BTBD19	0.646303734	-0.040247935	0.285660186	-0.122049606
BTBD2	0.515718087	0.082223424	0.838548074	-0.010398067
BTBD3	0.679057922	0.045331144	0.597946798	-0.087037
BTBD6	0.701623621	0.029470377	0.714830535	0.173617858
BTBD7	0.41911846	-0.056870009	0.651739341	-0.064498437
BTBD8	0.187826667	0.158815674	0.625935953	0.023520737
BTBD9	0.595703957	-0.038029892	0.672312194	-0.038955064
BTC	0.783807776	-0.032320986	0.356261868	0.129974217
BTD	0.894212142	0.016897108	0.289526282	0.188088745
BTF3	0.003853276	-0.343160601	0.037401396	-0.322809377
BTF3L4	0.271994683	-0.093847121	0.801787044	6.81E-05
BTG1	0.69132201	-0.032068265	0.712339318	-0.031901887
BTG2	0.708795226	-0.034875079	0.41114421	0.103134892
BTG3	0.089017333	0.15406478	0.156039083	-0.151591472
BTG4	0.189894405	-0.130386721	0.769399288	-0.035427519
BTK	0.779817103	0.015641033	0.505235714	-0.099193867
BTLA	0.9060242	0.015256694	0.36486535	0.0903507
BTN1A1	0.975126661	0.000737279	0.912375477	-0.694043961
BTN2A1	0.441696601	0.12773024	0.772028995	-0.0317254
BTN2A2	0.762769942	0.013081433	0.278349253	0.131041255
BTN3A1	0.154412062	-0.150593382	0.75759881	0.008354352
BTN3A2	0.445342623	-0.065340858	0.834358144	0.031477419
BTN3A3	0.777780074	0.071192266	0.91615459	0.02530426
BTNL2	0.924826284	-0.026020379	0.687431041	-0.051911006
BTNL3	0.501086647	-0.100091079	0.104377908	0.177059601
BTNL8	0.178019356	-0.111822137	0.089036116	0.220170721
BTNL9	0.369878158	0.090908349	0.54160128	0.03121796
BTRC	0.975142372	0.021772466	0.54160128	0.145185704
BUB1	0.179721786	-0.100354303	0.931489556	0.028068451
BUB1B	0.716648321	0.02326916	0.34037873	-0.22485089
BUB3	0.051821515	-0.241798029	0.070077918	-0.49129815
BUD13	0.10020219	-0.251035121	0.319194814	-0.289022577
BUD31	0.556184137	-0.041550727	0.890593364	0.054246058
BVES	0.769733615	0.031422241	0.42682378	0.091638497
BYSL	0.217988031	-0.103925811	0.054351002	-0.231517642
BZRAP1	0.138093841	-0.163527479	0.845272447	0.004977942
BZW1	0.433724162	0.048590406	0.094247788	0.241420237
BZW2	0.702274499	0.015177275	0.45553009	-0.052221547
C10orf10	0.059537624	-0.18175645	0.619251279	-0.050170702
C10orf105	0.045226283	0.197643086	0.914421189	0.075000027
C10orf107	0.032085202	0.272445828	0.462907781	-0.262483795
C10orf11	0.560432027	0.057441602	0.212366068	0.151020099
C10orf111	0.103763694	-0.136483391	0.2234719	-0.115949077
C10orf112	0.210219793	-0.109525046	0.373573964	0.105195944
C10orf113	0.280903116	-0.075416742	0.924657983	-0.002040118
C10orf118	0.287521055	0.093984007	0.291881478	0.107471036
C10orf12	0.108497683	-0.228841526	0.125267899	0.383928517
C10orf120	0.345231915	-0.203750598	0.720238406	-0.031235717
C10orf126	0.534685862	-0.10623113	0.598614507	0.077510534
C10orf128	0.276786323	0.183407464	0.486253324	-0.071066611
C10orf129	0.31430183	-0.094796242	0.218991567	0.207965338
C10orf131	0.113624348	-0.178407038	0.709063842	0.038506372
C10orf137	0.597530348	0.046088386	0.113680524	-0.169049473
C10orf2	0.23002385	0.12288477	0.962972083	0.011299587
C10orf25	0.619023535	-0.02037225	0.908967255	0.055133458
C10orf32	0.216026897	-0.097114095	0.431496345	-0.07785249
C10orf35	0.289607659	-0.072587633	0.180152311	-0.165053062
C10orf53	0.381281854	-0.055637141	0.232424891	-0.159317522
C10orf54	0.160260944	-0.165441982	0.099870269	-0.262049323
C10orf55	0.010523142	0.197287855	0.102375027	-0.311497902
C10orf62	0.898866842	0.027093326	0.268703634	0.278417266
C10orf67	0.380448946	0.066213869	0.512939907	0.139915999
C10orf71	0.433147876	-0.062770543	0.443226299	0.093481549
C10orf76	0.976115595	0.002751718	0.822369345	0.024092784
C10orf82	0.61698299	0.03803154	0.193147986	-0.137880428
C10orf88	0.096599887	-0.237072728	0.468358087	0.11381016
C10orf90	0.978642542	-0.006157199	0.231753103	0.154135747
C10orf91	0.965344659	-0.008417879	0.73805754	0.137461661
C10orf95	0.777124471	-0.019164583	0.947220518	0.010945501
C10orf99	0.566135899	0.068593009	0.369432909	-0.060400209
C11orf1	0.439043146	-0.096619941	0.060092297	-0.191531523
C11orf16	0.321662581	0.145813421	0.173717233	-0.296139638
C11orf21	0.637083455	0.021848997	0.289526282	0.11612081
C11orf24	0.050255898	0.189863358	0.698216795	-0.041046698
C11orf30	0.126786911	0.135919515	0.249989401	-0.078105032
C11orf31	0.497274745	0.056192154	0.582683791	-0.10723126
C11orf34	0.079322685	-0.211761386	0.041860002	0.271810778
C11orf35	0.966723133	-0.028446496	0.850905258	0.031284519
C11orf40	0.544418624	-0.075234621	0.715926047	0.098719459
C11orf42	0.005062424	0.358702808	0.096033223	0.252003855
C11orf44	0.274814554	-0.087902734	0.844127611	0.085603574
C11orf45	0.311283893	0.072332764	0.042837105	-0.29595816
C11orf48	0.069059795	-0.216653997	0.534790551	-0.073271628
C11orf49	0.614081087	0.02029563	0.615013684	0.092073961
C11orf52	0.174093748	0.09785832	0.095348423	-0.157660367
C11orf53	0.140914487	-0.111299249	0.330886008	-0.073034773
C11orf54	0.815050684	-0.014860026	0.71098424	0.094495549
C11orf57	0.181864934	0.247789339	0.014936663	-0.417262818
C11orf58	0.165586503	-0.153143381	0.367144703	-0.128885728
C11orf63	0.402422765	-0.084185952	0.545033031	0.095117821
C11orf65	0.143711197	0.161675218	0.138576203	0.183487083
C11orf68	0.090122604	0.148545251	0.383976351	-0.083531104
C11orf70	0.337156349	0.16108091	0.635101102	-0.086078592
C11orf71	0.655361548	-0.094193453	0.866187623	-0.005488377
C11orf73	0.53344863	-0.043130595	0.35898052	-0.095534036
C11orf74	0.84447482	-0.010243231	0.275285807	0.131802497
C11orf80	0.465495479	0.052682714	0.168723848	0.296390472
C11orf82	0.302178456	0.090748616	0.395184926	0.121143266
C11orf83	0.407094718	0.102195008	0.721900855	-0.087340291
C11orf84	0.877902887	-0.016303	0.40424829	-0.186363322
C11orf85	0.042236693	0.50900996	0.481269473	0.096858567
C11orf86	0.277782326	-0.047897548	0.350487615	-0.120845612
C11orf87	0.039595184	0.185704738	0.974309087	-0.026833223
C11orf88	0.861680037	-0.025267633	0.380072449	0.099067596
C11orf91	0.181723213	0.094497133	0.121541475	0.204962644
C11orf94	0.022330453	0.244306974	0.102736895	0.246234244
C11orf95	0.136931496	-0.153015249	0.387111693	-0.000395363
C11orf96	0.814134358	-0.009161152	0.148306175	0.330933418
C12orf10	0.085129359	-0.149793207	0.885838933	0.088272971
C12orf23	0.823237752	-0.019574051	0.921244247	-0.011744251
C12orf29	0.099184912	0.165252445	0.159070903	-0.178528735
C12orf39	0.80652462	0.021171774	0.500303813	0.139230438
C12orf4	0.675130883	-0.066954031	0.967083815	0.001254383
C12orf40	0.561960242	0.053484965	0.394353111	0.173844933
C12orf42	0.11892799	-0.159110161	0.638168713	0.081597227
C12orf43	0.2892081	0.087721209	0.934223628	0.082613729
C12orf44	0.142819385	-0.102781193	0.859429811	0.016919642
C12orf45	0.123165958	-0.200314155	0.407427497	-0.013424573
C12orf49	0.430847166	-0.057653534	0.787401238	-0.007595003
C12orf5	0.029869676	-0.235368662	0.61541592	-0.037072653
C12orf50	0.387036537	-0.083264077	0.013192101	0.320122895
C12orf52	0.036197178	-0.161382561	0.032369679	0.271349495
C12orf54	0.307080969	0.084648574	0.690954813	0.107785606
C12orf55	0.674032369	0.020881393	0.289917923	0.261340815
C12orf56	0.742647899	0.026175795	0.972005638	0.00478831
C12orf57	0.435470827	-0.102321806	0.124254241	0.170925324
C12orf60	0.69361015	0.058218212	0.96364893	-0.129513056
C12orf61	0.502264427	-0.176793161	0.903197244	0.01134232
C12orf65	0.6990223	0.037780669	0.116655211	-0.174231803
C12orf66	0.020605848	0.315062377	0.579389958	0.07039604
C12orf68	0.47697447	-0.083773449	0.929134251	-0.039424043
C12orf71	0.340765691	-0.075528786	0.043732915	-0.219606941
C12orf73	0.093900657	-0.177632858	0.124323165	-0.286894665
C12orf74	0.401589089	0.10997453	0.496970258	0.143399963
C12orf75	0.060338417	-0.165663966	0.956121438	0.017243452
C12orf76	0.98778795	0.005774471	0.75584733	0.060421992
C12orf77	0.204342931	0.116375666	0.20218056	0.251264352
C12orf79	0.753045596	-0.031997315	0.277497591	-0.167856698
C12orf80	0.868628014	-0.003374094	0.591288393	-0.062580701
C13orf35	0.398840073	0.122673909	0.703043726	-0.038196025
C13orf45	0.769062744	0.038349318	0.79912951	-0.078431206
C14orf1	0.492746571	0.040397844	0.620464356	0.079925472
C14orf105	0.615932468	-0.04623112	0.173539216	0.479230952
C14orf119	0.828706565	0.019710876	0.026143937	-0.247927322
C14orf132	0.236366655	0.132617698	0.420204364	-0.121342817
C14orf142	0.693182271	-0.009309211	0.755637461	0.034045903
C14orf159	0.32536249	0.067132414	0.077566719	-0.161613684
C14orf164	0.25439715	0.227900439	0.649881864	-0.038078545
C14orf166	0.323638354	-0.063403791	0.045720613	-0.20304165
C14orf166B	0.057328886	0.200320915	0.340126629	-0.155021082
C14orf169	0.377474737	-0.094815554	0.319472272	0.166109913
C14orf177	0.737459027	0.070045678	0.72816747	0.040318037
C14orf178	0.113024581	0.159077355	0.935590956	0.011906969
C14orf180	0.117006899	-0.158796528	0.288707962	-0.112235033
C14orf182	0.152725872	0.205128165	0.06350533	-0.31521063
C14orf183	0.947171832	-0.02372326	0.817137084	-0.015569134
C14orf2	0.553243106	-0.054660215	0.065297489	-0.229529509
C14orf28	0.544508472	0.051500538	0.045141588	0.444507099
C14orf37	0.550792601	-0.249685494	0.965106885	0.11256921
C14orf39	0.440674088	0.074052571	0.325781055	-0.127728996
C14orf79	0.547524118	0.061844166	0.521681529	-0.070575632
C14orf80	0.861684989	-0.009280639	0.949274032	-0.121931857
C14orf93	0.13394472	0.171042433	0.046566027	0.336581916
C15orf26	0.277782326	0.035561366	0.38381687	-0.113124708
C15orf27	0.139969391	-0.115355499	0.479230687	0.117514816
C15orf32	0.591372324	-0.049497848	0.261560553	0.189437846
C15orf38	0.15649596	-0.136183888	0.459399571	-0.107715916
C15orf38-AP3S2	0.149642388	-0.102018365	0.329178637	0.164543909
C15orf39	0.526589751	0.134634813	0.865084288	-0.011828065
C15orf40	0.904287215	-0.025189074	0.323247886	0.113272248
C15orf41	0.543883346	-0.050873524	0.276223428	0.219543683
C15orf43	0.779817103	0.099244432	0.08930842	-0.473203165
C15orf48	0.970942807	-0.005699414	0.100580876	0.209404082
C15orf52	0.117893174	0.156540197	0.625935953	0.061160369
C15orf53	0.645880691	0.006053059	0.057645601	-0.25192932
C15orf54	0.783359656	0.029521316	0.738184163	0.020689405
C15orf56	0.176609858	0.11676983	0.130913701	0.165577237
C15orf57	0.912982364	0.012446095	0.954066853	0.013387538
C15orf59	0.519125784	-0.237987942	0.962286887	-0.081850941
C15orf60	0.428553561	-0.064994226	0.154612418	-0.173181882
C15orf61	0.155175612	-0.108974743	0.845945513	0.071653748
C15orf62	0.425717615	0.057945749	0.403359104	0.084059072
C15orf65	0.151636789	-0.115753609	0.314483188	0.138707638
C16orf11	0.789261936	0.044505291	0.429485427	-0.073463282
C16orf13	0.031928009	0.205485219	0.140119739	0.246787999
C16orf3	0.274383347	0.122830605	0.02443155	0.346354061
C16orf45	0.619871788	0.04337666	0.44723883	-0.180943922
C16orf46	0.037706723	-0.189275295	0.54160128	-0.0599498
C16orf47	0.34882217	0.104050892	0.998227908	0.007489625
C16orf52	0.900400527	-0.053405397	0.678944197	-0.053257969
C16orf54	0.565052716	0.07084623	0.408701834	-0.085532161
C16orf58	0.942971896	0.016566813	0.535356457	-0.035102786
C16orf59	0.851663072	-0.019446452	0.572174453	-0.049731551
C16orf62	0.828706565	0.010099821	0.561709951	-0.118243051
C16orf70	0.216679191	-0.138104249	0.087273075	-0.201788563
C16orf71	0.573988729	-0.07040138	0.860105138	0.059839737
C16orf72	0.016153107	-0.286341194	0.696308917	0.126415966
C16orf74	0.907415273	0.034370294	0.920561671	0.162220192
C16orf78	0.578902172	0.086928809	0.108567534	-0.239782553
C16orf80	0.002019024	0.31831809	0.210666006	0.168123078
C16orf82	0.529555162	-0.061122479	0.014976383	0.511100207
C16orf86	0.806204121	0.034020671	0.553623304	0.074384468
C16orf87	0.056061018	0.318148515	0.062717438	0.25717162
C16orf89	0.21570128	0.089622801	0.734816667	-0.017141521
C16orf90	0.07537294	-0.250929542	0.224812329	-0.186551495
C16orf91	0.098110354	0.193058642	0.480299443	-0.236759229
C16orf92	0.923753226	-0.005331695	0.698768281	0.059605438
C16orf93	0.956950725	-0.085199552	0.005014669	-0.58900726
C16orf95	0.193478031	0.102237971	0.2221668	0.183306494
C16orf96	0.769733615	-0.042020461	0.300627094	-0.097174528
C16orf97	0.091014289	0.122802587	0.02359789	0.49290111
C17orf100	0.997258763	-0.055786302	0.776327215	0.081949407
C17orf102	0.184300756	0.151143415	0.518529506	0.089522438
C17orf103	0.502204281	0.019299205	0.842581316	-0.080568747
C17orf104	0.588423986	0.043967357	0.322406357	0.107251199
C17orf105	0.977942473	-0.010907523	0.540463159	-0.047592777
C17orf107	0.973767118	0.004205599	0.120922078	0.254717304
C17orf112	0.869969782	-0.018693025	0.082607638	0.186647508
C17orf47	0.783860999	0.021323848	0.926023869	0.112049895
C17orf49	0.064975033	-0.218165603	0.738706276	-0.050162107
C17orf50	0.386073761	-0.13958707	0.160347237	-0.186709737
C17orf51	0.380982312	0.082688602	0.227393371	0.141685172
C17orf53	0.491693067	0.061465138	0.563053308	-0.131380641
C17orf58	0.464955556	0.050406051	0.314896977	-0.092265731
C17orf59	0.957050761	-0.155983968	0.247229352	0.215758251
C17orf62	0.041551616	0.264921163	0.0862143	-0.217582653
C17orf64	0.034440106	-0.272339296	0.055160182	-0.221138723
C17orf66	0.225213812	0.098538918	0.805208542	0.057819158
C17orf67	0.048713616	0.230414659	0.351488907	0.119065101
C17orf70	0.689945644	0.047531708	0.995884327	0.006280192
C17orf72	0.871648634	-0.002960433	0.32516545	0.170774156
C17orf74	0.611895273	0.052389807	0.068828409	0.215700205
C17orf75	0.759778389	-0.023738684	0.463880524	0.076859817
C17orf77	0.063072459	0.151766564	0.045157819	0.268957751
C17orf78	0.097932168	0.153890133	0.021561678	0.327207473
C17orf80	0.473999466	-0.076430399	0.138576203	0.164794463
C17orf82	0.400668664	-0.107993218	0.846618692	-0.004638906
C17orf85	0.05518665	0.248126663	0.248258737	0.135386055
C17orf89	0.669367506	-0.070701244	0.373573964	0.091184019
C17orf96	0.213109066	-0.100378715	0.962972083	0.02028533
C17orf97	0.069164692	0.18626654	0.690596844	0.134129852
C17orf98	0.896516225	0.016757306	0.119911386	-0.182543581
C17orf99	0.157225758	0.107034665	0.99519839	0.007263335
C18orf21	0.383656025	-0.087955449	0.83549247	-0.013235626
C18orf25	0.983945233	0.010273983	0.336567533	0.1046547
C18orf32	0.13530084	0.128931629	0.81844746	-0.00073808
C18orf42	0.313591289	-0.116826737	0.014076544	-0.383435312
C18orf54	0.376526631	0.142176412	0.342123247	0.184382897
C18orf56	0.005749029	0.304189431	0.302467997	-0.110201013
C18orf63	0.191083473	-0.104350524	0.30547029	0.256829705
C18orf8	0.361699179	0.144374113	0.788129957	0.059977136
C19orf10	0.496073646	0.058064309	0.940378077	0.000237721
C19orf12	0.172155358	-0.166696728	0.06454823	-0.319277096
C19orf18	0.03032634	0.261661038	0.842581316	-0.023465591
C19orf24	0.45218531	0.144726542	0.553047875	-0.076220116
C19orf25	0.89560063	-0.09015409	0.332599097	-0.098822293
C19orf26	0.558846999	0.087469778	0.527470801	-0.223205424
C19orf33	0.642733048	-0.030452856	0.94653609	0.030314498
C19orf35	0.813126401	0.049658566	0.493225286	-0.159778121
C19orf38	0.704500781	0.033255087	0.825101406	-0.000800267
C19orf40	0.801450761	-0.010141584	0.169232358	0.258465719
C19orf43	0.849974412	0.012872257	0.176272284	0.25814309
C19orf44	0.429736291	-0.163853213	0.113545699	-0.217983886
C19orf45	0.470335108	0.021588036	0.343873471	0.032245568
C19orf47	0.634366136	-0.012918316	0.630370233	-0.072149628
C19orf48	0.138932361	-0.229807393	0.113292593	0.273629292
C19orf52	0.431862628	-0.087987046	0.847965385	0.02041707
C19orf53	0.552924309	-0.049026428	0.803781703	0.086049042
C19orf54	0.815050684	-0.019076382	0.21668103	-0.176211309
C19orf55	0.180577525	0.092679818	0.259709334	0.10875441
C19orf57	0.702925596	0.026972137	0.219896027	-0.187349904
C19orf59	0.516852695	-0.054930961	0.151819324	-0.1701463
C19orf60	0.684778838	-0.024974891	0.705228597	-0.028696762
C19orf66	0.418613337	-0.064994583	0.034586687	0.297050414
C19orf67	0.21700587	0.156303709	0.215765347	0.13678818
C19orf68	0.054521481	-0.306955727	0.777955374	-0.167939334
C19orf69	0.351057379	-0.124105214	0.98427493	0.000745487
C19orf70	0.712717966	0.00217671	0.160859932	-0.245089396
C19orf71	0.711409536	-0.015497838	0.049979855	-0.209530585
C19orf73	0.462500409	0.152976921	0.031386406	-0.495925575
C19orf77	0.1596773	0.128938665	0.815643637	-0.020979382
C19orf80	0.295151194	0.083425008	0.663521635	0.040292015
C19orf81	0.299806357	0.198080582	0.211868855	0.30362955
C19orf82	0.147514445	-0.125813175	0.36486535	-0.14031196
C1D	0.919947206	0.004756908	0.507435862	-0.059827789
C1GALT1	0.593272739	-0.069191471	0.257534953	0.236138293
C1GALT1C1	0.763702038	-0.019673603	0.960231469	0.035749701
C1QA	0.876192808	-0.002266364	0.519626024	-0.11125285
C1QB	0.335813792	0.089962125	0.86213173	0.061964801
C1QBP	0.840355079	0.035872519	0.016458426	-0.273526469
C1QC	0.517420484	-0.189551687	0.911011991	-0.09698511
C1QL1	0.224617489	0.152775651	0.464405241	0.112873452
C1QL2	0.279152079	0.096719875	0.67612984	0.053877335
C1QL3	0.041665138	0.245066799	0.461736721	-0.282616639
C1QL4	0.488677736	0.082284064	0.074693112	0.354425693
C1QTNF1	0.271229281	0.136052594	0.714188979	0.184420052
C1QTNF2	0.151930112	0.215129723	0.723838856	-0.109972766
C1QTNF3	0.322341258	-0.105167649	0.351735552	-0.120591029
C1QTNF4	0.584208286	0.284297376	0.917680517	0.017516437
C1QTNF5	0.150556309	-0.176702388	0.085338856	0.246479406
C1QTNF6	0.491074964	-0.238685565	0.813878955	0.031706204
C1QTNF7	0.706184342	-0.02597602	0.009399247	0.307972161
C1QTNF8	0.520684476	-0.068664233	0.289412145	0.130278605
C1QTNF9	0.139498677	0.142644349	0.129603617	0.168655426
C1QTNF9B	0.092876329	0.156745744	0.13991162	-0.17889201
C1QTNF9B-AS1	0.030242007	-0.224298511	0.883123949	-0.000105365
C1R	0.570406298	-0.02982756	0.260801278	-0.107254339
C1RL	0.477923886	-0.076821593	0.389949513	-0.082618488
C1S	0.401160801	-0.088161224	0.874309887	0.147384258
C1orf100	0.810327248	0.056427452	0.325357966	-0.133152701
C1orf101	0.39167897	0.127649488	0.465842665	-0.114071452
C1orf105	0.45951612	0.05597699	0.662126505	-0.080489896
C1orf106	0.225213812	-0.220312984	0.086481059	0.256634493
C1orf109	0.340765691	-0.121661508	0.262262136	0.175551232
C1orf110	0.066332669	0.247312827	0.014583338	0.469663851
C1orf111	0.771747261	0.022859463	0.435534512	0.115204285
C1orf112	0.626469561	-0.031783999	0.839892022	0.044357589
C1orf115	0.030393505	-0.164946672	0.998628104	0.00785307
C1orf116	0.995929175	0.000976755	0.177613116	0.265131903
C1orf122	0.623419855	-0.112041426	0.770426876	-0.043081486
C1orf123	0.215051107	-0.146756812	0.186663828	-0.151170565
C1orf127	0.236317627	-0.192977983	0.183780394	-0.187761443
C1orf131	0.330908456	0.024748313	0.271166713	0.238033521
C1orf134	0.149642388	-0.141430369	0.506885354	0.113361359
C1orf137	0.638568763	-0.09111269	0.100937687	0.230859045
C1orf141	0.571462631	-0.068347888	0.474437387	-0.085662014
C1orf146	0.206371388	-0.142615379	0.486071532	-0.040064726
C1orf158	0.331396893	0.074958278	0.077422337	0.234276395
C1orf159	0.461210321	0.067068602	0.057438799	0.257200003
C1orf162	0.382237304	-0.075923992	0.746505496	0.069708794
C1orf167	0.158225225	0.185715683	0.493767877	-0.093169423
C1orf168	0.875221536	0.175243725	0.062634656	-0.324731175
C1orf172	0.931553098	-0.059436479	0.010854071	-0.301595871
C1orf173	0.044239793	-0.194181391	0.755047683	0.05236677
C1orf174	0.722258185	0.030650373	0.251576201	-0.130847771
C1orf177	0.345262179	-0.072465439	0.377186578	-0.105837746
C1orf185	0.982843282	-0.041342879	0.066180674	0.191403806
C1orf186	0.152138538	0.124608083	0.294249513	0.115269137
C1orf189	0.172431278	-0.165394455	0.633875806	0.045311171
C1orf192	0.67705627	-0.007708323	0.872278044	0.022116193
C1orf194	0.182040012	0.114159291	0.885708311	0.069534208
C1orf195	0.143538796	0.110808247	0.537055986	0.106083941
C1orf198	0.433147876	0.062332456	0.374498085	0.129311246
C1orf204	0.073459121	0.166470129	0.601958115	0.079116263
C1orf21	0.822554748	0.017057248	0.36486535	-0.086459439
C1orf210	0.088195755	0.142363844	0.827813752	-0.109944062
C1orf216	0.079490843	-0.201699012	0.939072796	-0.005641608
C1orf222	0.716825077	0.072959893	0.40424829	0.218525626
C1orf226	0.559511184	0.051498701	0.377706225	-0.155940615
C1orf227	0.672567004	0.068174064	0.934223628	0.03788338
C1orf228	0.659754227	0.039314898	0.707784602	0.047471596
C1orf229	0.453254414	-0.162178801	0.538413305	-0.050551481
C1orf233	0.585402843	-0.146841452	0.119078701	0.187908461
C1orf234	0.144519783	-0.115304985	0.874331863	0.019328655
C1orf27	0.277700847	-0.146173769	0.069935592	0.253361209
C1orf35	0.114579481	0.163809091	0.717362502	0.042344793
C1orf43	0.716648321	0.026275419	0.646790903	0.079075047
C1orf50	0.784535553	0.017689156	0.539894547	0.091996781
C1orf51	0.954207253	0.043168995	0.336906831	0.131571731
C1orf52	0.773762445	-0.042748433	0.956806365	0.017361362
C1orf53	0.586908348	0.053343997	0.078909256	0.304719887
C1orf54	0.287521055	-0.11422422	0.035629678	0.230069104
C1orf56	0.281338209	-0.119387583	0.498189216	-0.090374777
C1orf61	0.403243944	0.085147899	0.00848914	0.432110442
[truncated: 35,814 more rows]
